# Supplementary material for: Exposing Selection and Genetic Linkage in the Evolutionary Enigmatic Balanced Lethal System in Triturus Newts
Source: Ecol Evol. 2025 Jun 12;15(6):e71591. doi: 10.1002/ece3.71591 (PMC12162257; doi:10.1002/ece3.71591)
Supplement: Supplementary file 1 — Table S1. Origin of the parental species used to obtain species‐diagnostic sequences. Table S2. Marker, consensus sequences, and all primer sequences used. The # and * in the primer sequences indicate the location of the LGC‐patented dye‐complementary tail sequence. Table S3. All samples and their respective classes (left three columns), genotypes, and markers/chromosome with SNP calls and fluorescence intensity. [file ECE3-15-e71591-s001.xlsx]

## Sheet: Suppl. Tab 1 - Ref
Supplementary Table 1: Origin of the parental species used to obtain species diagnostic sequences
ID	SP	Locality	Latitude	Longitude
2579	Triturus ivanbureschi	Bulgaria: Shumnatitsa	42.297	23.626
2580	Triturus ivanbureschi	Bulgaria: Shumnatitsa	42.297	23.626
2581	Triturus ivanbureschi	Bulgaria: Shumnatitsa	42.297	23.626
2360	Triturus ivanbureschi	Turkey: Keşan	40.917	26.633
2361	Triturus ivanbureschi	Turkey: Keşan	40.917	26.633
2362	Triturus ivanbureschi	Turkey: Keşan	40.917	26.633
1802	Triturus ivanbureschi	Turkey: Salihler	39.181	26.826
1803	Triturus ivanbureschi	Turkey: Salihler	39.181	26.826
1804	Triturus ivanbureschi	Turkey: Salihler	39.181	26.826
3269	Triturus macedonicus	Albania: Fushë-Krujë	41.529	19.682
3270	Triturus macedonicus	Albania: Fushë-Krujë	41.529	19.682
3271	Triturus macedonicus	Albania: Fushë-Krujë	41.529	19.682
3775	Triturus macedonicus	Greece: Kerameia	39.562	22.081
3776	Triturus macedonicus	Greece: Kerameia	39.562	22.081
3777	Triturus macedonicus	Greece: Kerameia	39.562	22.081
3245	Triturus macedonicus	Montenegro: Bjeloši	42.374	18.907
3246	Triturus macedonicus	Montenegro: Bjeloši	42.374	18.907
3247	Triturus macedonicus	Montenegro: Bjeloši	42.374	18.907

## Sheet: Suppl. Tab 2 - Markers
Supplementary Table 2: Marker, consensus sequences, and all primer sequences used. The # and * in the primer sequences indicate the location of the LGC-patented dye-complementary tail sequence.
Consensus sequence	Marker name	Full marker name	Chromosome	distance in cM	max length cM	Foward 1 primer name	Forward Primer 1	Foward 2 primer name	Forward Primer 2	Reverse primer name	Reverse primer
CAGGAATCTGCTGAATCCACTCAGTTTCCTGAGAGTGCAGCATTRTAGTAAATATACAGGCATCAGGGTTTAATTAAAAGCTYTTTGTAGGGTGCTCATGGACATGCCTTGGCACTGTCGGATGYCAAAGTGGCTTGGCCTCAGTAGTC[S]GAGCCCTCAACATGACTCTAGACTGCAGTGAAACCCAGCTGGTGGAGTTTTAAAGAACACTTCTGTTGTCACTTATGTCTTGTTGTCCTTCCCCGTGAGTGCATCAGGTCCGTGGAACAGACAAGCCTGGTGCCCAGGAGCTGCATATTGTGTATCGATATGGAGAACATTACGATAGTGTGAGGCGCCTTAATGACAACTCTGAGACTCCTGCCAACCTCCAGACTCAGGTGCGTGGGGCATATAA…	DN47609	DN47609_c0_g1_i2	1	71.297	111.8	chr1_DN47609_F1	*AGAGTCATGTTGAGGGCTCG	chr1_DN47609_F2	#CTAGAGTCATGTTGAGGGCTCC	chr1_DN47609_R1	YCAAAGTGGCTTGGCCTCAGTAGT
TGTTAAGCATTATGATGTTAWGGTAGAAARAAAAGTGAAAACTACTATAGTCCAYAGTGCAACTTGTTTWCCTGGTGCAGACATTGTACCCAATCACAATGWAGAGCGATACATGACACACARGCWTCACTGCCTKTCTGCCCAATGTTTGAAATTGCCTTGACCAAACACATCAAAGGCTGAGACACAAMCBGATATGAACCCAATATGAATGAAATAGCCTCHGAGYTGCTAWTAGAAATGTACTCACKGATATAGTACTCCTGCACRCTGCTGATGTAGCCGTACACTGARGAGTAGCCGAAGACTAYCACCATTATCACCTCCTTGTTCTCCAGCTCAACCATGTGGGCTGTGTGCCCCTCCACTGCATAACGTTGTCCATGCATTACGACAGTT…	DN57539	DN57539_c1_g1_i1	1	25.917	111.8	chr1_DN57539_F1	*CATTACGACAGTTGGCGTCCG	chr1_DN57539_F2	#GCATTACGACAGTTGGCGTCCT	chr1_DN57539_R1	AAATCGAAGCCAACGGTGGCAATGT
CACATCTCGATAGTGCAATTTGTTTCAGGGGCCCCTCCAATTCATCAGTCCCTTCGGYACTCCCCTCCTCCAGGTCTACTTTGTCATCTTGGGCACCATCCTCATCACTCTCAATCATTACTGGATTTGGAAAATWCTCGATATCTGAAACGCTATCAATTTCACCATCCCGATCAAGGTGGAAAATTACTGCTTCCCCATTTTCACTATCGTCCAGTGACTGATCAATGGTAACAAAAGCTTTGGTTTCTCCTCTGTCATCATACTCCTCGTTACCACTTTCCGTATCTTCATAATTGGGTTTAYATTTACTCAAGTC[R]TTCAGAATCACATCTTCTGTAACACAATCAGAATCTAGATTTTCAATATCTGCAAGGTTCTCTTCTGTTTGACTATC…	DN52890	DN52890_c0_g1_i1	2	64.088	115.5	chr2_DN52890_F1	*ATTGTGTTACAGAAGATGTGATTCTGAAT	chr2_DN52890_F2	#GTGTTACAGAAGATGTGATTCTGAAC	chr2_DN52890_R1	CCTCGTTACCACTTTCCGTATCTTC
TACATATTCAATATGTAATTGACTGGAATAAAACCTMTKTAATAAAAATATAATAAAAKCCTTTAAAAAAAATGTAATTGACTGGCATTTGTAAATKYCTTTTTAGGGAGAATAACTAAAATCTTCATAACGCATCTGCATGG[R]GACCACATGTTTGGGCTTCCTGGKCTTCTTTGTACAGTTAGTCTCCAGAGCAGTACAACAACTGAGAAGCWGCCCGTRGATATCTATGGGCCAGTAGGACTACGCAGKTTCATCTGGAGCAGTCTRCATATCTCYCACTCTCAGCTGGTCTTCTCCTACAGAGTACATGAACTGGTYCCTTCGGCAGATCAGTGTCCTTCAGAGGAATTTAAGGACTTRTCACWTCATAATGGACAGGAAGATTCCTCCAGAG…	DN47233	DN47233_c0_g1_i1	2	85.437	115.5	chr2_DN47233_F1	*CAGGAAGCCCAAACATGTGGTCT	chr2_DN47233_F2	#AGGAAGCCCAAACATGTGGTCC	chr2_DN47233_R1	ACTAAAATCTTCATAACGCATCTGCATGG
GATATATCAGCCATGTGGCCGAGCCATGCAGCAGGTAGAGAGTCCGTTTCCCCTTTAAAAAGTAAYGTAATCAACCCCAACTCTATTCCCAAAACTTCTSCTCTGAAGTTAAAGGGTGAAATCCATCACATTGGTTCTTCAAGGTTTGACTGGTTTGTTTTTAAGTTATAAGAAGTCTGTTAAAAAACTAAAAKRGTAAGCTATGAATAGAATTGATAAATCTCCTCAGCAWGTGCGGTTGTGARGATAGGTTCATGCCCACTATCTTTAGGTATTCAGATGGAACTAGGGGAAACATTTTAATTGTTTGTTGTTTAACCATCTAAACGTATTCCTATGCCAGC[Y]TCTGACTGTCAGTGTTTCTGTTAACAGTGAATCCACAGGGTTGTCGACGATC…	DN49811	DN49811_c0_g1_i2	3	70.3594	114.4	chr3_DN49811_F1	*ATCTAAACGTATTCCTATGCCAGCC	chr3_DN49811_F2	#CATCTAAACGTATTCCTATGCCAGCT	chr3_DN49811_R1	CGACAACCCTGTGGATTCACTGTTA
CCAAATCGTAATTTGAAAGGGACGCCTCTAACATGCCCYGTTCAAATTGCGRTTCCATWAGYATTTGGAATCCCATTTTAGGAGTCAGTAAAAGTTTAACAACTATTAAAATGGGATTTGTACATAGACAAAAACTATTTTCTGGKYACRAMGTCTCTGATTTTGTRAATCAGAGTGTTTGTGRSTGCACAATGGCCTTTATTGTAGAGTTTTATTTCCAAGAAAACAARCTCTATGGCTTACCTCACTCAACCCTTAATCACAAGTGTCTCACTTTATTTTAACAGGTGTCGAAAGCGGCAGCGGATTTGATGGCATACTGCGAAGCCCATGCCAAGGAGGACCCACTTCTTACCCCAGTTCCAGCGTCGGAAAACCC[K]TTTAGAGAGAAGAAGTT…	DN56295	DN56295_c0_g1_i1	3	25.142	114.4	chr3_DN56295_F1	*GTTCCAGCGTCGGAAAACCCG	chr3_DN56295_F2	#AGTTCCAGCGTCGGAAAACCCT	chr3_DN56295_R1	CTGGTTTCCAGGCTCTTTCTCTGTT
GAGTGGTACATACTTACAACTTCTAAACGTGAGTATTTGGAACTGGTTAGGACATTCRGCGAACAAGAGTTTACGTRGCTGTCACAAATTGCATTTTAGTATGTACAGATAAAAATAAAGAACATCTATCACTTGGTTGAACCCTCTTTAACAGTACTGTCATTTGAGKATTTCTTCTTTAAAAATATCGAAAACATATCCACAGTTACATGGCATTAAAGGTAAAGACATATYAAGTGAACATTGGTAAGAAAATAGAAAAGAGGTTCTTACCTATAGGATATCCGAGTGCAAAATCATTACTTTGTGTGGCAAAAATGGGGAACAGACCGGCTTTACTGAACCGACTGTCAGGACTAGCAACTAACAATGTTAGACCACATACTATGAAAAACACAG…	DN59906	DN59906_c2_g1_i1	4	68.057	112.8	chr4_DN59906_F1	*AGTCCTTTGGACTGTGTGGC	chr4_DN59906_F2	#CCTAGTCCTTTGGACTGTGTGGT	chr4_DN59906_R1	GTGGCTACATAGCTGGAAGAGTCAA
TTTGTAATTGAGTATGTAGTATTTACATTTCMGGTTGGTTTTCTTTATCATTGGAAATGYGGRTCTTCATATTTTRTYWCAACGKSTATCMTTATTGGGGTTGGTATTWGTTRTTCTAGATYGTGCTTSAGTTTTGTACATTCCGKCTTGTCTGTTGGCTTATTACWCTGTTGGYTGATGGGTGGKTGTGCCTGATAATAAAGRCTTTCTTMTTYGTGTGCCMTCGCCATTAYATARTGMTGTGCTGAGCAGCGAKGCTTYKCGTTGGATGACMACCTTATAAGAATAGTCCTTYGCTTGAGAAGTTAATGCTCATAACATATTTGCTCACRCGTGTGTGTGCTTTTTATTGCAGTTCAGAGGAATGTCGAAAGGAGACATGGCAAAGCCACTCTTGAG…	DN58920	DN58920_c0_g1_i3	4	39.225	112.8	chr4_DN58920_F1	*GTTCCAAGGGAATCTTGAGATGTGT	chr4_DN58920_F2	#CCAAGGGAATCTTGAGATGTGC	chr4_DN58920_R1	GCCACTCTTGAGTAGCAAGAATGAC
TCTGTACCCAGATTATGGAGGACGGTACCTTGACAGCCACAAAGCGTTTGTTGTCAAATACTCATTGTCAGAAGATCTCGATTTAAGCAGCCATTACGACAATGCGGAAGTAACAGTGAATGTATCACTGGGTAAAGAGTTTACAGAGGGAAATTTGTATTTTGCWGACATGAGGCAGGTAATTAAATATGGTGATCCTCAAAAACATGGCTCGCATATACTGTATTTAAGAGAATGATATGGCAATTTAAGGAACTTTTCTGTTTTAATTCTAGGTTCCAGCCAATGAAAGAAGGTATGTGGAAGTCGAACAYGTAGTTGGCCAGGGATTGGTGCACCGAGGAGAGCACATTCATGGAGCCCTGCCCATCTCATCAGGAGAACGCTGGAACCTCATTG…	DN48198	DN48198_c0_g1_i1	5	24.151	101.8	chr5_DN48198_F1	*GATCAGCCACTGTTCGCAACCA	chr5_DN48198_F2	#ATCAGCCACTGTTCGCAACCG	chr5_DN48198_R1	AGCCCAGAGTCTCCACCAACTG
ACCCCACAAAGTGGCTCCTTCCTTGGCCAATACAACAACTTTAGATGAGAAACCTTGCYCGCGTGGCAGAAGACCATGGTGGATATTTAASATTTGACTTAAGAGATGATGCAAATCTGGCAWCATGCACCA[Y]GGAAATTCTACTGACAAAACTAGAAATCAGACTGAATGTGTTTCTATGCATCACCATTTATGATAARTAGAAGCAAGTCTGATAATACGTTATGCCCCRGAATMAGCCTCGCATCACACAATGTTCCAACACAACATCCAATGTGTACTCAAACTACCTATTTTTTCCTTTTATAAACGWTTGTCATACCAGATTGATGGGAGTTTGGACCACAACTCCTCCAATTATCTCTGTCTTGTAAGCTATTTGTTGTTTTTTTTCTTG…	DN55928	DN55928_c0_g1_i1	5	60.9318	101.8	chr5_DN55928_F1	*GATTTCTAGTTTTGTCAGTAGAATTTCCG	chr5_DN55928_F2	#GATTTCTAGTTTTGTCAGTAGAATTTCCA	chr5_DN55928_R1	TAGATGAGAAACCTTGCYCGCGTG
TTGAAAAGAACTAATGCTACTAAGTTTCACATTTTGCGTTTCAAGTGAAGTCCACAGCTTTGGGCAGCATTGATTTTCATATTCTTTTGATTTAAGTTCCCATTGGGCCRCCGSCACCCCCAKSAATCTGGKKCCCCTTTCACTTGCAAGGGATGAAATKCCCTGATRYCTCCCCTGGTGTTRGTCAGCTCCAGCAAAGGTCTCACTTCAGTGCCATACTTTTTACTKCWGCCCCACCTTTATTCAACAGCAGCCCCTTTGTGGTACACTAAAAYCCMAMATTTYTCATTTGTKTCTTTGTGCTCTGGCACACASCACTTGCCCTTCTGCCAACACGATCTATACTSAAGCACACAGATTAATCCTCATACAAGCAA[M]TATAGGAAACAAAAGCCAA…	DN51673	DN51673_c0_g1_i1	6	60.365	101.2	chr6_DN51673_F1	*CACACAGATTAATCCTCATACAAGCAAA	chr6_DN51673_F2	#ACACAGATTAATCCTCATACAAGCAAC	chr6_DN51673_R1	CAAAMTATCCTACAATTTGTTGGTTTGGCT
ATGGATTGGTGGATGGGATTTGCACCTCCAGCTGGTAGCTTCTTCRGGGAACTGGGTTCCTAACAAMGCTCGGTTGGTTATAAGAAAGGTGCCACTCAAATCTTATTGACCACCTCCACGGGGGACACTGTTCAAACCTGCACAGAGTTGTGACTTGTATTATGCTGCTTATTTTATGGTATAC[Y]CATAGTTGCAATGAGATGTATGTGTGTGCTGATSCCATAGCTGYCTGTGCACAGCTTGACTGTTCTGGTTTTTCTKTGCAGGTGAATGGACAGAACGTGGAAGGCATGAAACATTCAGAGGTGGTTTTGAACATCAAGTCACGAGAGGATGAAACCACGCTTTTGGTAGTTGATCCAGAGACAGAGGAATACTTTAAAAAACTTGGAATAAC…	DN58838	DN58838_c0_g1_i5	6	75.3937	101.2	chr6_DN58838_F1	*ACACATACATCTCATTGCAACTATGG	chr6_DN58838_F2	#CACACATACATCTCATTGCAACTATGA	chr6_DN58838_R1	CAAACCTGCACAGAGTTGTGACTTG
GACCAGCTTCTGACATAGACTAACTATGTASAACGGAAACTGAAGAKAAGGTGTGGCTGACAGTCTGCTTGTCTGGGTTAMTGCTGAACTCGGGCGGCATCTTCGAGGCAGACTCCTGTTCCACCTCTGGCTGTCTGTGGTGAAGCACACTCTCCCATCTTCGCCTACGGTGCAAGGCAGAGCTTCCAGTTCCTTCTGAAGACAATGGTCTCACAGAGAATGGGGTTACAACATTATTCCCCTTTYACCATCATGTGGACATATTCCCATCTCCCAACWACTCAGATGGAGAYGTTGRTGGTGCTSCGCTCCGTCAGCCATGYTACACCTTTGCTCTAGATGCTGTACAAGGTGAGCAATGCAAATGAACATG[W]AGGAAGGAGTATCCTGGAATGCC…	DN56025	DN56025_c0_g1_i1	7	20.871	98.3	chr7_DN56025_F1	*GCATTCCAGGATACTCCTTCCTT	chr7_DN56025_F2	#GCATTCCAGGATACTCCTTCCTA	chr7_DN56025_R1	GTCAGCCATGYTACACCTTTGCTC
GGATTTTTACACAAGTGAACACACTTAAAATAAAAGTTGAAAAGCACAAAAGTGGTACAMGGTTAAACCGTTWGWGTATAGAAARTGAGGCAARAATAGCCACAGTAAAAGATACAAYTGTCTTTCATATACAGTGCATTTAATGATCACCTAATCYTAATGTTACTCTAGATTTTTTTTTTAACCTACCTGAGTTGGTCTTCAGCTTGTTGTGCATTTTTTTTCTTCCTCGGAGGCTTCTTCTTTTTGGGCTTGCTGGYATTTTGATTGTTCTGTTTACTRTTCACACCAAAGTGTCCAGCAGATATGTCACTCTGCAACAGGTTTACCAACAAAGGACTYGTAAGAGTWACATCCTTATTACCAGGGAAGCCAGGATTCTGTCCACAGTTCATSGGA…	DN72020	DN72020_c0_g1_i1	7	38.156	98.3	chr7_DN72020_F1	*GAGCCAGTCATGACCCCA	chr7_DN72020_F2	#CTGAGCCAGTCATGACCCCC	chr7_DN72020_R1	ACAGTTTGCCTCACAAAGCCARCC
ATTTTGTTCCTATTTTAGTTGCTTCTTATGTGGTTTTACATTATTATTTTTTWAAAGATCAATCACATTTTCAATWGACAGAAATKTTAAAGTGACCCTTGTATATAGGAWATGGTRTTTTTAATTGTTTTGTGTTTTATGGATTTTAATYCAAAAKAAACTRTTTAATAGACTGTGGAAATGATGTTATGATCTACCGTAAATTCTTTGTAACAATCTATTGTTTCTTGTTTTTGCAGCTCGTTCCTTGTAAGCCTTGTGCCCACTCTYCTCCTGGTCGGCTTTCTTCTCTACAGTGTCCGGCGGGGACCAATGGGAGCTGGGCGTGGTGGACGAGGYGGAGGACTTTTCAGTGTTGGTGAGACAACAGCAAAAATGCTGAAAGACAACATCAATGTG…	DN53137	DN53137_c0_g1_i1	8	74.264	95.4	chr8_DN53137_F1	*CAAAGATTCCCAAGGTAATTTGTGTAG	chr8_DN53137_F2	#GCAAAGATTCCCAAGGTAATTTGTGTAT	chr8_DN53137_R1	CCTKGTTTTGACAAGACTTTAATCTAATGC
GAGCCTACGGGCTGAAATAAGTAAAGCYTAAAAGATGAATAAAGAAAAGAAAATGTTTAACAGTKTGGATTAKGAATRGTAAATACWTYATMTGACTTCTAAARATTCCTTYAAKGTGMTTTGCCTTCATGAAWCCTCAGAGGCTAGAYTGATAGTYACCAAATATTTGGCASTGGGRCAGTTTTGRSCAACGTATRTTCATTYTTGAGWRAACCCACTCTGCACAGAGACTACTTGCATAATACMTTCTTGTGACCRTTCCTCACCCAGGACAGTGCTTACCAATACGAGCGATGGGGACGSCGCACTGCAGGATCTGCACTGTGCTGTCAACCGCCGCCTGGACACTTGGGAAYGCACAAACAGCAGACACGATGGCCTCTGGAATMCCRTAAAGAC…	DN51287	DN51287_c0_g1_i1	8	48.986	95.4	chr8_DN51287_F1	*GTAGCGTTGTCTTGGTGATGATG	chr8_DN51287_F2	#ACGTAGCGTTGTCTTGGTGATGATT	chr8_DN51287_R1	GCTGGCTATAACTTGACCRGTCTG
GAGTAAAACCMGGAGRACTAAAGATTTGTTTRTCTTTGTGTTTCCAGGTCTGCAACTGGTTCATCAACGCCCGCCGCAGGCTGCTGCCGGACATGCTGCGGAAGGATGGCAAAGACCCGCACCAGTTCACCATTTCCCG[R]AGGGCCAGTAAGGTTTCCGAGTCTGGCCACGCGGAATCCCCCCCAGGGACCAAGAGCTACATGTCGACGTTCGACGACCTCTCATTCCATTCCACTGCTGCGGAGCCCTACTTTATCTCCAGCAAACCACTGACCSTCAARCCTTCCCCGCCCTCTGTCCTGGCCCGACCGTCTGTGATTTGYCACACCACGGTCACCGGCCTGGGCGACGTCCCCTTCCGCTTCTACCAGCCTGTTCACCGGGACCAAACCACAGA…	DN70885	DN70885_c0_g1_i1	9	62.931	86.2	chr9_DN70885_F1	*CGGAAACCTTACTGGCCCTT	chr9_DN70885_F2	#CGGAAACCTTACTGGCCCTC	chr9_DN70885_R1	AAAGACCCGCACCAGTTCACCATTT
TTGGAAAGGGGCGACACTCCAGATCCAGAACTATGTGGTCCACATGAGGAGCGTATGACTTCACATGTTCAATATGTAGGATATGGGTTTTCCATCGCTTCCCGTTTAGCTCATAAAGCAAMTCTTGWATCTGGCTCTTTGTGGACTCTGCCCAACTCTCCCATTCCGGGTTTATCACAGTCTCCCTCATGATAGTCACTTCATCTTCCTTGGTGCATAGGTCAACACTTTGCTCCAAATCCTCTTCTTTCACAGCTGCAYTGCACACTTTTCCTTTAGAGAAAACYTGCTGGTGATAATAGTTGCTTGAAGTCTGATGAYTTTTTCCCAGAAAGGATTCAACRTTTTGATGGATATGTAGAACACCTCCTGTGTCCTGTCTTAGAACCCTGCAAGCAA…	DN46635	DN46635_c0_g1_i1	9	27.085	86.2	chr9_DN46635_F1	*ACAAGGAAAGAGAGAACAGAGA	chr9_DN46635_F2	#GCTACAAGGAAAGAGAGAACAGAGT	chr9_DN46635_R1	MTGAACTGCCTAATGATACTGCCGTTT
AACAGCAGCATCCCTCGTCGTGAGGCTCTCCAAACTTTCCATAGACAAGCTTTTGTTTGTAACAAATTCTTCAATTTCACCATTTGCACCTTCATGTAACCTCYCATTGAACATAGCAATGTCCCT[Y]GAAGCACTATTCAGGATATCCAGTGCTGCAGTTAGACTCTTTGTTGTTTCTACAGTGGCTTGATAAAGTGCATTATAAGAGCCTTCATCCGCAGGGATCAAACCGTTGGTAAGTATTGCATCAGAAGTACAGGTTTTGACAGGAGACTGCGGATTAGATTCAGAGGTTTTCACGCTTTTTTTGGACATATTAGTTGCGACTTTGAGTGACTCTAGCAGCATACGCTGATCTTGAAGCGCCAAAGCCATATCTAGCTGCTCCACTTCATCA…	DN55850	DN55850_c0_g1_i1	10	58.978	85.3	chr10_DN55850_F1	*ACTGGATATCCTGAATAGTGCTTCG	chr10_DN55850_F2	#CACTGGATATCCTGAATAGTGCTTCA	chr10_DN55850_R1	AACCTCYCATTGAACATAGCAATGTCC
GTCGTAGGCGCCGATGCGCAGTGCCATGGCGCGGCCGTCCTCGGCGCGCACCGGCTCCTGCTTCATGCGTGCCAGCTCGCCCCGCACGTGCTCGTCTTGCCGCAGGTCTTTCTTGTTGGCAACCAGAATRATGGGCACGCTCGGGCAGAAGTGCCGCACCTCGGGCACCCACTTCTCGGGGATGTTCTCCAGMGAGTCGGGGCTGTCGGCYGAGAAGCACATGAGGATGACGTCCGTGTCGGG[R]TAGGAGAGAGGACGCAGCCGGTCATAGTCCTCCTGCCCAGCCGTGTCCCACAGTGCCAGCTCYACCTGCTTGCCGTCCACCTCGATGTCGGCCACGTAGTTCTCGAAGACGGTGGGCACGTAGACCTCAGGGAAYTCGTCCTTACTGAAGACG…	DN56798	DN56798_c0_g1_i3	10	19.699	85.3	chr10_DN56798_F1	*GGATGACGTCCGTGTCGGGA	chr10_DN56798_F2	#GATGACGTCCGTGTCGGGG	chr10_DN56798_R1	ACTATGACCGGCTGCGTCCTCT
GAATGCTTTCTGAATTGTTCTGGATACACTTTGCAATAATGAGAAAYGGAAGGCTAGTGA[K]GGGCGTTGTTGACTTTCAGTGACKGTGCTCYGAAGACATGATGAGATGCTGCATATTAGCAATGTTCTGTAGAATGRGGTGTTGYCTGCTTCATGGCRATGAATCTTTGTAGGCTGATGATTGGCTGATTTGTGATGCCTAAATATTCTGCTGACTGACTCTRKTGACATYACGGTACTGTAAGTTTGGTGGGTCACTGCACTGTTTGTTGATTTTCTGTCAGTTGCCTGTTTCASTAGTGTTTTTGATGGTGATGGTCTGCAGATCCTTAGATGACTGTTTAATAATATTAAATTCCTGTTCCATAATTATGTGACCGCCTGTAGGAAGAAGGTT…	DN57654	DN57654_c0_g4_i11	11	63.911	85.2	chr11_DN57654_F1	*CACTGAAAGTCAACAACGCCCC	chr11_DN57654_F2	#CACTGAAAGTCAACAACGCCCA	chr11_DN57654_R1	GCAATAATGAGAAAYGGAAGGCTAGTG
TTAACAAGTGGTAGAAAGGTCTGACCACRTTTTGGAAAGGTTGTGGAACAGTTGATTAATGGAAAGAA[Y]GAGTTATTGTGTCTATTTTCTTAAAAACTGCAAAACGCATTCAACAAAAATTAGAAAAGCAAAAAATTATCGAAGTTTAAATACAACAGACATGTTTGTACAAAAATACAAATACCATATAATAATTGTAAAGTAATAGCTGATGAMAACTATCCGTATGCGACACGTATGCATATAAAAAGATTTCAATGCCATCTCAGAAATACTCAATACCAGATTAAATTACAGTATACACTAAAA	DN43861	DN43861_c0_g1_i1	11	46.568	85.2	chr11_DN43861_F1	*GTGGAACAGTTGATTAATGGAAAGAAC	chr11_DN43861_F2	#GTGGAACAGTTGATTAATGGAAAGAAT	chr11_DN43861_R1	GCGTTTTGCAGTTTTTAAGAAAATAGACAC
AAAGTTTGAAGACCTCTGCTCTAGGCTCTYCCTAGAAATGCAACAGGTTTCTAATAAATAGATGGWTACATTTTGTGAATAAAAAAATGCAATACTACAAGGATGGGCACAGTTAGTTCAGCTCACAAACDAACTTTAACCTGAGAATACCACTSTTTTATCAAAAATATCAGAGGTCTTACTGGTGGCAAACCTATAAAAT[R]GGAGAAGTGAATATTCTAAGTATTAGCCTTGTGTAACAATGGAATACTGGTACCTTTCTGGCCAATGACAACAAAATCTCATCGGAAAACATTTTGAAATCTGTGTACTTCCCCAAGGMTCGCCGRTATATTTTGTTGTTCAGGACAGTGTAATGTACAATAGCGCCCCGCTTTTCAGCAAACCTCTTTTTGAC…	DN53851	DN53851_c0_g1_i2	12	63.113	80.1	chr12_DN53851_F1	*GGCTAATACTTAGAATATTCACTTCTCCT	chr12_DN53851_F2	#GCTAATACTTAGAATATTCACTTCTCCC	chr12_DN53851_R1	GAGGTCTTACTGGTGGCAAACCTAT
GTGGTTTCTCCTTCTCGCAGTGAGCTCTTCAGATGAGGGTTCAGTGTARATATGGTTGTACTTYGTGAWCATCCAGCAGAGTGGGCTTTCCCGTTTGCAGACTCATTTGTTAGCGCTATGTTATCTCCCCATCATTCATTCTGCTTTGGTTTTCCAAGCCCATGAGTCTTTCCGTTTCGCCAACTTGTACATATCAGAATCCGCTCCAGTCTTTGGCCTTCCAGCAGACAGATTAAGACTTTAAAAAGCCTTTGACATA[W]TATCAAATGCACCTCGCAGACTGACAATTTAACACAGTATCATCATGCTAATGTTTTAWAATCATCCAAGGTAAACAAAAAAGCKATCTGATTACCTGGTCTGGAGAAAGAGAGATAGACCAAATGGCTCCATCRTG…	DN56564	DN56564_c0_g1_i5	12	79.406	80.1	chr12_DN56564_F1	*CAGTCTGCGAGGTGCATTTGATAT	chr12_DN56564_F2	#CAGTCTGCGAGGTGCATTTGATAA	chr12_DN56564_R1	GCCTTCCAGCAGACAGATTAAGACT
CGCGGAAAAAGGCTGGGCCTCCAAGGCTTGTGTCTGGAATTATATCCCGGATAGTTTCTATACCATAGCTACAGAAGAGCACCTTTTTGTTTTCTTTTACTGTGAAATATTGTAAGGCCTCTAATGACAAAGCAAACACAAATCTGTGCCAGGTTATCCCTTGTTTCATGTAAAGAATAGATTCCTTGAAAGCATCCTGCTCTGCAGCCAGAGGTGAGGTCCAATCATAAACTACCTCCAGTGRCATTTTCAGGTCCATGATGGAAKTTGATTCATTATGCTCCATGATCTCTGAAGGGTCGGGACAATGTAAAATTTCCCATGGCTCTTCGTGCTGCGGACGACACTTGTGCAGAGCTTCTCGCAAACGATCCACCCAATCGTGGGCTTCATTGGGAC…	DN35345	DN35345_c1_g1_i1	1A	13.659	111.8	1A_DN35345_F1	*CCATATCCCCATAGCTCCTC	1A_DN35345_F2	#CCTCCATATCCCCATAGCTCCTT	1A_DN35345_R1	TTTCGTGGACTTCTGATGCTTGGAC
ACTAGCGAAGATAGACCATTTTTCCTCTCAGGCACAGTTCCCCCATTCCTCCCTGGTCGGATTCTGAGTTCCCTCAGGGACAGACCCTTGTCTYTCACCTAGTCCAGWTCTGATAAGCCTTCAGGCGCAGTSCCCYAGGCCCTTTAACAGGCCAGCCRCCTCAGGGACCTGACGGAAGAGATTGYGTAGCGCCTCGAGMTCCTGGGTGAGCTGCTYRACGCKAGCTCGCAGACGCTCATTCTCTGCCAAGTACTCCATTGCCTTCTGCTGGGTSTCCATGTTRCGAYGCTTCRCCTTGTCRCGACTCTTGCGTACGGCRWTGTTGTTGCRCTCTCTCCTGAGCYTGTACTCCAGRCTGTCTTTGC[W]CAGYGACTTCTTGCTYTTGTGGTGAGGCGGC…	DN41474	DN41474_c0_g1_i1	1A	13.659	111.8	1A_DN41474_F1	*GTACTCCAGRCTGTCTTTGCA	1A_DN41474_F2	#GTACTCCAGRCTGTCTTTGCT	1A_DN41474_R1	GCCTCACCACAARAGCAAGAAGTC
TTTATCAGTGAAATGTATTAATGAACTTGTTTTGGCACCTTTATWTTTATCTGGATTAATGGACTATAGTTGCATACCAAATGCTAGATTAAATTAATTTTCTAATTTGTTCTTGTAAATGTAACTTTCAAAAACTAACTTCTTTCAGTTSTCTTACTTATCYGGAGAAATGCWGTYMGTTTAAATCATTAATGAGAAGCATTAATGTGTGCAAATGGCAATTTTAATGTTTGCATTGATTTCAGGCAAAATGAAGAWAGTATAMCTCGTGTTGGCTCTTCTCGTGGTKCTGAGCAGCCTGTCCGAGGCAAAGTTTGATGAGTTTGAGGATGGTGATGACATTGTGGAGTACGATGACAACRACTTTGCTGAGTTTGAAGAKGTCACTGAAGAMGTTAC…	DN50279	DN50279_c0_g1_i1	1A	13.659	111.8	1A_DN50279_F1	*GCAACAGTCGAAAATGAGGGTCAA	1A_DN50279_F2	#GCAACAGTCGAAAATGAGGGTCAT	1A_DN50279_R1	CCACCATACCTGTCCATCARCATC
CAATTGTCGCTATAAACATTTTTTCACATGTGTGTTGACGGGGCTCGGTCTGTCCAATAAAAAAATCTATTTTTTCAGCTTGTGTTTTTCCTGTTGGTGAGGATAGTATTTCAGATATATCTTCTTCACTATCTCAACTGTATTCCCAGTAGGGAT[S]GAGGGATATTTCTTCTTGTTGAAAGTAAACCCTTTCTCCACTAGGAAGACAGCTTGGTTGAACTCATCCTGGTGGAACGGTGTCCCCGTGTTGAGGCATTCCACTAGCGTGGAAACAAATAAGCCCCAGCGCATCCCATAGTAGTCCATGATCAGTCCACCATATTGTTTGTTGGCATAGTCCAAAATGTTTCCTGTTGGACCCCAGAGAGTCAATTGGTTTCGGGCATTCAGGTCGTAT…	DN126483	DN126483_c0_g1_i1	1B	13.659	111.8	1B_DN126483_F1	*ACTTTCAACAAGAAGAAATATCCCTCG	1B_DN126483_F2	#ACTTTCAACAAGAAGAAATATCCCTCC	1B_DN126483_R1	TCTTCACTATCTCAACTGTATTCCCAGTA
GTTCTAAACTCTCAAATGTGTGTCTTCAAAATAAGTTTTCTTATGAAAATGACTTAATGTAGTTTGTTTCTGGCTTGATTGATATTTTACTAGATGTATTTTCTAGCACTGTAGCATTGATTGGGGGGGCATGAGAAAATACCCATGGAGTAGAGGTGCGACWAGTARGTTTTTAAAGTATGCATGCTTCCATTTGAGATGAAACAGATGGTGTACTGTTTTGATTCCCAAC[M]GTTTGCTCTGGCATTTCCCTAGACGCTGCTTGGAGATTTTGGAACAAATGGAGGAGGAAAACCAGGAAAAACTTGAAGCAGAACTACAGACACTGACCCTTGAAGAAGAGCGGCTTATTCAGGAGCTGGAAGAAGTTGAGAAGACTCGCAAGAAAGTTGAGGAA…	DN39521	DN39521_c0_g1_i1	1B	13.659	111.8	1B_DN39521_F1	*CTAGGGAAATGCCAGAGCAAACT	1B_DN39521_F2	#CTAGGGAAATGCCAGAGCAAACG	1B_DN39521_R1	AAATACCCATGGAGTAGAGGTGCGA
GTGATGCTGAACACTGTAGACTGAGCAGAATGAYGCCTGATGTATATTGTGGCAMTACTYTGTTTCTGCACACACACYGCTTATTATRTRGRCATRCAMATACTTMTATTRTAGTMGTTTTTAATGTCTGCCTTTCTTTTCAGTACATTAATAACTGAAAAATCAAAGAATGCAGATTTGTTTATCCACTCCCTAACCCACYGGTGTTGGACACATTTGTCTGTGTTCTTTAGTTATGCTG[K]AGGCCCCGCTTACACYATAYCTTTCCTACTCTRTTGTAGTTTTTATCACAGCTGAARATCATGGACTACAGCCTAWTRGTGGGTATCCACGACGTKGACCGGGCAGAACAGGAAGAGATGGAGGTGGAGGAGCGTGCTGATGATGAGRAATGTGA…	DN46310	DN46310_c0_g1_i2	1B	13.659	111.8	1B_DN46310_F1	*TTGTCTGTGTTCTTTAGTTATGCTGG	1B_DN46310_F2	#CATTTGTCTGTGTTCTTTAGTTATGCTGT	1B_DN46310_R1	CTGTAGTCCATGATYTTCAGCTGTGAT

## Sheet: Suppl. Tab 3 - KASP SNP calls
Supplementary Table 3: All samples and their respective classes (left three columns), genotypes, and markers/chromosome with SNP calls and fluorescence intensity.
		Tmac allele	Alleles originating from Triturus macedonicus
		Tiva allele	Alleles originating from Triturus ivanbureschi
		?	missing data, while there should be (an additional) call				Table S3: All samples and their respective classes (left three columns), genotypes, and markers/chromosome with SNP calls and fluorescence intensity.
		0	missing data, due to absence of the genes in the individual
Generation	Class	DNA \ Assay	genotype		Chromsome 1A												Chromsome 1B												Chromosome 1								Chromosome 2								Chromosome 3
					1A_DN41474				1A_DN50279				1A_DN35345				1B_DN39521				1B_DN46310				1B_DN126483				chr1_DN57539				chr1_DN47609				chr2_DN52890				chr2_DN47233				chr3_DN49811				chr3_DN56295
		bw_sample	mxPCR	KASP	Call		X	Y	Call		X	Y	Call		X	Y	Call		X	Y	Call		X	Y	Call		X	Y	Call		X	Y	Call		X	Y	Call		X	Y	Call		X	Y	Call		X	Y	Call
P	Parents T3.1 2020	BW_1108_TmacM	AB	AB	T	T	0.41607	2.72377	T	T	0.36425	2.80625	C	C	2.67832	0.384	C	C	0.34731	2.50302	T	T	0.45455	2.86402	C	C	2.64852	0.56547	G	G	3.60276	0.43304	C	C	4.14747	0.45873	A	A	3.7744	0.5463	A	A	4.02718	0.53099	C	C	4.60001	0.55007	T
		BW_1107_TivaF	AB	AB	A	A	3.05061	0.56343	A	A	2.93445	0.50229	T	T	0.32854	2.62872	A	A	2.72587	0.48212	G	G	3.00789	0.69598	G	G	0.35534	2.37942	T	T	0.41894	2.35505	G	G	0.39427	2.49771	G	G	0.40698	2.30847	G	G	0.42297	2.45448	T	T	0.49683	2.5394	G
F1	Parents	BW_0012	AB	AB	T	T	0.4016	2.63262	T	T	0.39041	2.4361	C	C	2.82324	0.41274	A	A	2.28442	0.45337	G	G	2.85545	0.65735	G	G	0.34123	2.4437	T	G	1.92953	1.60934	G	C	1.36963	1.93257	G	A	1.50993	1.69858	G	A	1.73392	1.96354	T	C	2.02797	1.5053	T
		BW_0013	AB	AB	A	A	2.97135	0.53001	A	A	2.89399	0.50748	T	T	0.33853	2.90994	C	C	0.33261	2.43018	T	T	0.39823	3.05524	C	C	2.65511	0.45018	T	G	1.86948	1.71805	G	C	1.56934	1.96711	G	A	1.55787	1.64874	G	A	1.82324	1.94512	T	C	2.11503	1.52459	T
F1	Before arrest T3.1 2020	BW_2235	AB	AB	A	A	2.64878	0.56335	A	A	2.70116	0.5463	T	T	0.33333	2.85411	C	C	0.38086	2.24959	T	T	0.33108	2.66134	C	C	2.6597	0.53754	T	G	1.79024	1.63545	G	C	1.32274	1.8356	G	A	1.32662	1.56425	G	A	1.53906	1.85607	T	C	1.883	1.34493	T
		BW_2236	AB	AB	A	A	2.88974	0.61721	A	A	2.4099	0.44462	T	T	0.3093	2.4548	C	C	0.3939	2.31355	T	T	0.43608	2.71424	C	C	2.42041	0.52115	T	G	2.04664	1.52561	G	C	1.07845	1.93544	G	A	1.4616	1.4067	G	A	1.58058	1.81592	T	C	1.77297	1.40023	T
		BW_2237	AB	AB	T	T	0.414	2.68036	T	T	0.38972	2.64126	C	C	2.40976	0.32922	A	A	2.31186	0.52952	G	G	2.43668	0.66107	G	G	0.39522	2.305	T	G	1.81452	1.57237	G	C	1.26659	1.86967	G	A	1.2827	1.53652	G	A	1.41057	1.84226	T	C	1.88533	1.49695	T
		BW_2238	BB	BB	0	0	0.4661	0.67797	0	0	0.38599	0.51703	0	0	0.38642	0.48315	C	A	0.91736	1.51598	T	G	1.34229	2.21209	G	C	1.54065	1.56216	T	G	1.80781	1.54167	G	C	1.34625	1.87951	G	A	1.2006	1.50227	G	A	1.38176	1.76486	T	C	1.84537	1.35445	T
		BW_2239	AB	AB	T	T	0.46471	2.82638	T	T	0.34221	2.48323	C	C	2.50703	0.37139	A	A	2.39878	0.53574	G	G	2.48256	0.63129	G	G	0.40134	2.50662	T	G	1.84994	1.5551	G	C	1.31908	1.92895	G	A	1.31231	1.50795	G	A	1.44958	1.6786	T	C	1.76863	1.3423	T
		BW_2240	AA	AA	T	A	1.55099	2.20686	T	A	1.89798	1.70525	T	C	1.27083	1.73697	0	0	0.39971	0.65766	0	0	0.45344	0.66188	0	0	0.36508	0.46417	T	G	1.60998	1.60929	G	C	1.13439	1.8557	G	A	1.13312	1.54034	G	A	1.48353	1.79453	T	C	1.80091	1.40586	T
		BW_2241	AA	AA	T	A	1.06744	2.06313	T	A	1.46303	0.98503	?	?	1.67373	0.79111	0	0	0.44766	0.40558	0	0	0.51772	0.71719	0	0	0.41429	0.42805	T	G	1.73967	1.17379	G	C	1.03818	1.48887	G	A	0.65552	0.8276	G	A	0.72241	1.87091	T	C	2.0237	0.78852	T
		BW_2242	AB	AB	T	T	0.33865	2.56865	T	T	0.37492	1.72507	C	C	2.56014	0.30523	A	A	2.04079	0.37819	?	?	1.43937	0.5924	G	G	0.37484	2.41372	T	G	1.06617	1.53993	G	C	1.3942	1.49196	G	A	1.06208	0.98743	G	A	1.10596	1.62962	T	C	2.19849	0.67423	T
		BW_2243	AB	AB	T	T	0.32174	2.2635	?	?	0.34125	1.26148	C	C	2.56869	0.33237	A	A	1.88173	0.35953	?	?	1.083	0.65924	G	G	0.36524	1.7771	T	G	1.51089	1.34852	G	C	1.0933	1.49344	G	A	0.67817	1.36112	G	A	0.68181	1.66166	T	C	2.19342	0.82128	T
		BW_2244	AA	AA	T	A	1.56648	2.02439	T	A	1.61579	1.36978	T	C	1.14327	1.57897	0	0	0.5407	0.45874	0	0	0.49623	0.73317	0	0	0.39663	0.52137	T	G	1.6394	1.62745	G	C	1.22795	1.84412	G	A	1.10057	1.49355	G	A	1.24453	1.79737	T	C	1.79948	1.32992	T
		BW_2245	BB	BB	0	0	0.37576	0.85568	0	0	0.40345	0.50298	0	0	0.36479	0.43174	C	A	1.24612	1.81909	T	G	1.18051	2.09866	G	C	1.66851	1.48912	T	G	1.6497	1.55024	G	C	1.14585	1.68315	G	A	1.14488	1.42776	G	A	1.36916	1.68689	T	C	1.8513	1.38757	T
		BW_2246	AB	AB	T	T	0.33046	2.62831	?	?	0.30991	1.74472	C	C	2.3067	0.31057	A	A	1.64532	0.35893	?	?	1.59556	0.5631	G	G	0.29574	1.8412	T	T	0.59495	1.73013	G	C	1.55797	1.40313	G	A	1.63267	1.13646	G	A	1.3905	1.52426	T	C	1.61832	1.15077	T
		BW_2247	AA	AA	T	A	1.72273	2.20053	T	A	2.06684	1.58751	T	C	1.31216	1.53248	0	0	0.40674	0.42157	0	0	0.44125	0.69364	0	0	0.37909	0.48947	T	G	1.80638	1.57047	G	C	1.27361	1.92762	G	A	1.3434	1.38797	G	A	1.52662	1.73122	T	C	1.8372	1.34364	T
		BW_2248	BB	BB	0	0	0.38688	0.86577	0	0	0.4	0.52047	0	0	0.34925	0.3778	C	A	1.14657	1.93764	T	G	1.29368	2.08282	G	C	1.4774	1.476	T	G	2.06263	1.38853	G	C	1.16878	1.84921	G	A	1.4743	1.36994	G	A	1.42942	1.79981	T	C	1.87952	1.27264	T
		BW_2249	BB	BB	0	0	0.34809	0.77401	0	0	0.41114	0.50178	0	0	0.38694	0.40255	C	A	1.04934	1.68544	T	G	1.0107	2.00248	G	C	1.32492	1.67774	T	G	1.82734	1.59639	G	C	1.26244	1.98552	G	A	1.32745	1.44757	G	A	1.48282	1.74721	T	C	1.73865	1.36986	T
		BW_2250	BB	BB	0	0	0.47256	0.93562	0	0	0.37311	0.46155	0	0	0.49354	0.52902	C	A	1.38844	1.91637	T	G	1.24251	1.91898	G	C	1.71492	1.84299	T	G	1.81864	1.57389	G	C	1.26695	1.99339	G	A	1.26416	1.47858	G	A	1.52325	1.85235	T	C	1.74884	1.37161	T
		BW_2251	AB	AB	T	T	0.4111	2.7519	T	T	0.36141	2.6645	C	C	2.52748	0.33463	A	A	2.183	0.40338	G	G	2.51622	0.59854	G	G	0.3726	2.68941	T	G	1.6165	1.56743	G	C	1.10017	1.85929	G	A	1.04141	1.40752	G	A	1.42049	1.82328	T	C	1.73223	1.31946	T
		BW_2252	AA	AA	T	A	1.73671	2.26975	T	A	1.96758	1.36294	T	C	1.22093	1.59499	0	0	0.42643	0.44216	0	0	0.44417	0.78522	0	0	0.35504	0.41613	T	G	1.69147	1.54344	G	C	1.26503	1.77693	G	A	1.26758	1.33995	G	A	1.46467	1.6635	T	C	1.60601	1.38636	T
		BW_2253	AA	AA	T	A	1.81969	1.78579	T	A	1.47762	1.63414	T	C	0.7048	1.69928	0	0	0.37262	0.41613	0	0	0.6916	0.84789	0	0	0.34539	0.39684	T	G	1.66619	1.32327	G	C	1.39866	1.90434	G	A	1.77139	1.15022	G	A	1.67961	1.98981	T	C	1.65534	1.63042	T
		BW_2254	BB	BB	0	0	0.33827	0.83371	0	0	0.39485	0.41046	0	0	0.3722	0.38548	C	A	0.77639	1.05882	?	?	0.52017	1.44235	?	?	0.75523	1.28072	T	T	0.3512	1.50594	G	C	0.6703	1.89585	G	A	1.02809	1.01341	G	A	0.90778	1.58861	T	C	2.07058	0.697	?
		BW_2255	BB	BB	0	0	0.37471	0.95774	0	0	0.35558	0.4773	0	0	0.36214	0.41128	C	A	0.80635	1.21461	T	G	1.67633	1.31438	G	C	1.67633	1.31438	T	G	1.21459	1.50724	G	C	1.62745	1.6287	G	A	1.38623	1.31046	G	A	1.47575	1.97998	T	C	2.12836	1.46917	T
		BW_2256	AB	AB	A	A	3.07442	0.57271	A	A	2.76368	0.49751	T	T	0.30287	2.5991	C	C	0.35874	2.74497	T	T	0.41236	2.89173	C	C	2.45652	0.4009	T	G	1.73144	1.59222	G	C	1.24279	1.84705	G	A	1.04514	1.51978	G	A	1.41682	1.81703	T	C	1.85442	1.60765	T
		BW_2257	BB	BB	0	0	0.3533	0.83341	0	0	0.38741	0.43815	0	0	0.35762	0.53699	C	A	1.13194	1.78882	T	G	1.11364	1.91391	G	C	1.47171	1.392	T	G	1.69614	1.78658	G	C	1.28994	1.99872	G	A	1.25052	1.65408	G	A	1.43947	1.90205	T	C	1.8238	1.43622	T
		BW_2258	BB	BB	0	0	0.34682	1.02859	0	0	0.36684	0.44576	0	0	0.63841	0.51415	C	A	1.25973	1.94093	T	G	1.36835	1.93527	G	C	1.82088	1.45076	T	G	1.74603	1.74291	G	C	1.18392	1.89385	G	A	1.06829	1.76931	G	A	1.40296	1.85089	T	C	1.80548	1.37314	T
		BW_1739	AB	AB	T	T	0.42711	2.78702	T	T	0.33305	2.75328	C	C	2.64715	0.40811	A	A	2.84986	0.63063	G	G	2.6913	0.67863	G	G	0.37406	2.48885	T	G	2.06802	1.69625	G	C	1.19736	1.92379	G	A	1.1369	1.47659	G	A	1.44993	1.76455	T	C	1.88666	1.46246	T
		BW_1740	AB	AB	A	A	2.74319	0.52271	A	A	2.66323	0.48772	T	T	0.27802	2.86523	C	C	0.35213	2.58718	T	T	0.41915	3.27573	C	C	2.68669	0.48949	T	G	1.84709	1.69765	G	C	1.23222	2.04549	G	A	1.26688	1.37442	G	A	1.43194	1.8949	T	C	1.79361	1.46418	T
		BW_1741	AA	AA	T	A	1.51186	1.94164	T	A	2.01411	1.54089	T	C	1.27928	1.61753	0	0	0.34543	0.49787	0	0	0.45515	0.61166	0	0	0.3939	0.47118	T	G	2.06483	1.72156	G	C	1.23883	1.90886	G	A	1.28495	1.33432	G	A	1.26393	1.84902	T	C	2.03589	1.3052	T
		BW_1742	AB	AB	A	A	2.74568	0.4686	A	A	2.50047	0.45709	T	T	0.31352	2.70521	C	C	0.39412	2.70927	T	T	0.35915	2.81858	C	C	2.4015	0.37268	T	G	1.84256	1.75012	G	C	1.34721	1.8399	G	A	1.23621	1.44222	G	A	1.35082	1.84002	T	C	1.93483	1.33638	T
		BW_1743	BB	BB	0	0	0.37547	0.73683	0	0	0.39184	0.53445	0	0	0.41228	0.48508	C	A	1.26042	2.02804	T	G	1.2875	2.07224	G	C	1.5569	1.60978	T	G	1.79977	1.70799	G	C	1.28131	1.82488	G	A	1.06586	1.57553	G	A	1.33061	1.87884	T	C	1.70731	1.49879	T
		BW_1744	BB	BB	0	0	0.38584	0.71096	0	0	0.43697	0.50817	0	0	0.37423	0.38969	C	A	1.32325	1.90239	T	G	1.29591	2.1153	G	C	1.60891	1.75572	T	G	1.85464	1.55612	G	C	1.34729	1.96807	G	A	1.24094	1.45923	G	A	1.30243	1.85326	T	C	1.77717	1.39188	T
		BW_1745	BB	BB	0	0	0.43367	0.78711	0	0	0.36548	0.51246	0	0	0.4029	0.41573	C	A	1.36828	2.02466	T	G	1.12063	2.07952	G	C	1.51245	1.58459	T	G	1.83375	1.6411	G	C	1.16351	1.88999	G	A	1.0021	1.4312	G	A	1.27553	1.78452	T	C	1.75963	1.38423	T
		BW_1746	AB	AB	A	A	2.70201	0.46842	A	A	2.68066	0.55101	T	T	0.29963	2.4028	C	C	0.40498	2.61194	T	T	0.37725	2.92079	C	C	2.51346	0.50708	T	G	1.82884	1.71996	G	C	1.22248	1.99839	G	A	1.14599	1.45381	G	A	1.34081	1.84258	T	C	1.96117	1.36537	T
		BW_1747	AB	AB	A	A	2.79646	0.56259	A	A	2.9512	0.49598	T	T	0.3035	2.48307	C	C	0.37433	2.71014	T	T	0.42395	3.03374	C	C	2.46	0.44136	T	G	1.78345	1.71103	G	C	1.34579	1.91118	G	A	1.11325	1.45877	G	A	1.34245	1.89929	T	C	1.80079	1.37048	T
		BW_1748	AB	AB	A	A	2.53524	0.46278	A	A	2.93437	0.54454	T	T	0.2702	2.6938	C	C	0.35383	2.46872	T	T	0.3893	3.10365	C	C	2.60653	0.44935	T	G	1.83414	1.66097	G	C	1.13899	1.90345	G	A	1.05069	1.48939	G	A	1.31708	1.86049	T	C	1.71107	1.47545	T
		BW_1749	AA	AA	T	A	1.51216	1.93549	T	A	1.83435	1.43507	T	C	1.30839	1.53981	0	0	0.34593	0.43803	0	0	0.60703	0.65124	0	0	0.33221	0.4221	T	G	1.84786	1.64403	G	C	1.08411	1.42794	G	A	0.99414	1.42927	G	A	1.32084	1.79676	T	C	1.83233	1.41028	T
		BW_1750	AB	AB	T	T	0.35415	2.74836	T	T	0.29831	2.77494	C	C	2.59347	0.40815	A	A	2.52208	0.4389	G	G	2.53804	0.62525	G	G	0.33947	2.89809	T	G	1.93469	1.62762	G	C	1.05263	1.91745	G	A	1.12408	1.3231	G	A	1.17541	1.88671	T	C	1.54503	1.35808	T
		BW_1751	BB	BB	0	0	0.35442	1.20224	0	0	0.38148	0.47149	0	0	0.37408	0.52345	C	A	1.57935	2.23868	T	G	1.38249	2.30058	G	C	1.80429	1.80429	T	G	2.23438	1.76013	G	C	1.53013	1.97079	G	A	1.41321	1.61459	G	A	1.63912	1.93186	T	C	1.92485	1.53473	T
		BW_1752	AB	AB	A	A	2.79235	0.60193	A	A	3.79742	0.52249	T	T	0.29981	2.53978	C	C	0.36683	2.59007	T	T	0.38308	2.77015	C	C	2.5776	0.47196	T	G	2.07307	1.65652	G	C	1.32702	1.97683	G	A	1.1621	1.70663	G	A	1.46064	1.94017	T	C	1.9799	1.3598	T
		BW_1753	BB	BB	0	0	0.41212	0.91647	0	0	0.39832	0.49815	0	0	0.40333	0.43452	C	A	1.2725	1.8181	T	G	1.16904	1.92636	G	C	1.72212	1.54571	T	G	2.11933	1.63011	G	C	1.32181	2.01265	G	A	1.15552	1.53787	G	A	1.48708	1.84777	T	C	2.04666	1.37164	T
		BW_1754	BB	BB	0	0	0.4196	0.87015	0	0	0.43969	0.51645	0	0	0.43855	0.45893	C	A	1.24096	1.78478	T	G	1.23896	2.11002	G	C	1.54545	1.52957	T	G	1.88866	1.59446	G	C	1.16525	1.96619	G	A	1.10386	1.5421	G	A	1.37745	1.76002	T	C	1.97272	1.27032	T
		BW_1755	AB	AB	0	0	0.38462	2.71393	T	T	0.3253	2.54358	C	C	2.73269	0.48427	A	A	2.55325	0.46628	G	G	2.77545	0.73614	G	G	0.40727	2.75479	T	G	2.00394	1.68552	G	C	1.33008	1.882	G	A	1.18397	1.60781	G	A	1.42484	1.78231	T	C	2.02279	1.30265	T
		BW_1756	AA	AA	Table S3: All samples and their respective classes (left three columns), genotypes, and markers/chromosome with SNP calls and fluorescence intensity.	A	1.52602	2.16551	T	A	2.00658	1.45081	T	C	1.27527	1.60387	0	0	0.35679	0.4688	0	0	0.47003	0.77335	0	0	0.39483	0.43649	T	G	1.92651	1.6058	G	C	1.32456	1.85047	G	A	1.03964	1.58013	G	A	1.28666	1.80846	T	C	1.84497	1.42637	T
		BW_1757	BB	BB	0	0	0.58255	0.73478	0	0	0.36397	0.51838	0	0	0.37546	0.42476	C	A	1.307	2.03428	T	G	1.38921	1.94307	G	C	1.55941	1.47398	T	G	1.65772	1.75981	G	C	1.29562	1.91049	G	A	1.22702	1.40887	G	A	1.39204	1.76238	T	C	1.97977	1.41805	T
		BW_1758	AA	AA	T	A	1.61362	2.17501	T	A	1.97563	1.48445	T	C	1.28848	1.61084	0	0	0.39136	0.47059	0	0	0.42409	0.65028	0	0	0.35901	0.45184	T	G	1.83408	1.73167	G	C	1.08207	1.98529	G	A	1.11503	1.49419	G	A	1.23827	1.84367	T	C	1.72306	1.45005	T
		BW_1759	AA	AA	T	A	1.43058	2.04443	T	A	1.86935	1.35667	T	C	1.33074	1.41842	0	0	0.3434	0.46061	0	0	0.53439	0.81562	0	0	0.38325	0.40973	T	G	1.80775	1.67557	G	C	1.25977	1.83565	G	A	1.07484	1.46867	G	A	1.32486	1.82414	T	C	1.76041	1.40301	T
		BW_1760	BB	BB	0	0	0.43132	0.8812	0	0	0.39848	0.47287	0	0	0.39866	0.41477	C	A	1.30836	1.96847	T	G	1.14493	2.15582	G	C	1.49563	1.5307	T	G	1.81788	1.6926	G	C	1.22692	1.92664	G	A	1.13255	1.49443	G	A	1.37065	1.81189	T	C	1.86107	1.46399	T
		BW_1761	AB	AB	T	T	0.35004	2.51789	T	T	0.34492	2.74362	C	C	2.42273	0.35702	A	A	2.52336	0.47673	G	G	2.54233	0.7063	G	G	0.34877	2.43143	T	G	1.88105	1.6692	G	C	1.15561	1.90022	G	A	1.08638	1.41714	G	A	1.19345	1.76537	T	C	1.90259	1.36909	T
		BW_1762	AA	AA	T	A	1.65159	2.3063	T	A	1.98947	1.26037	T	C	1.35081	1.53043	0	0	0.42373	0.44068	0	0	0.47899	0.65057	0	0	0.34356	0.37122	T	G	2.02	1.60637	G	C	1.16868	1.97193	G	A	1.14204	1.5283	G	A	1.34397	1.74272	T	C	1.90865	1.35112	T
	Arrested T3.1 2020	BW_1763	BB	BB	0	0	0.3833	0.95715	0	0	0.40552	0.44159	0	0	0.35082	0.45007	C	A	1.43289	1.97888	T	G	1.35966	2.24807	G	C	1.65099	1.76493	T	G	2.0498	1.78921	G	C	1.40113	2.02542	G	A	1.43564	1.59732	G	A	1.51335	1.95698	T	C	1.90113	1.44409	T
		BW_1764	BB	BB	0	0	0.40898	0.95908	0	0	0.42564	0.519	0	0	0.40309	0.53498	C	A	1.21315	1.76122	T	G	1.22011	2.04563	G	C	1.65194	1.77588	T	G	1.99489	1.67145	G	C	1.43183	2.01541	?	?	0.48531	0.3492	G	A	1.50822	1.8453	T	C	1.94262	1.38803	T
		BW_1765	AA	AA	T	A	1.55723	1.93613	T	A	2.015	1.35256	T	C	1.23517	1.70059	0	0	0.39372	0.463	0	0	0.42556	0.58714	0	0	0.37728	0.40043	T	G	1.95472	1.67359	G	C	1.27145	1.96031	G	A	1.03052	1.60766	G	A	1.2082	1.95077	T	C	1.77187	1.48807	T
		BW_1766	BB	BB	0	0	0.39157	0.86802	0	0	0.42444	0.4555	0	0	0.90489	0.46463	C	A	1.4471	1.8437	T	G	1.29435	2.00128	G	C	1.53114	1.57344	T	G	1.99939	1.63516	G	C	1.3172	1.91699	G	A	1.23915	1.38254	G	A	1.4844	1.78952	T	C	1.78299	1.44872	T
		BW_1767	BB	BB	0	0	0.3915	1.13088	0	0	0.35322	0.46263	0	0	0.36341	0.60111	C	A	1.45868	2.04614	T	G	1.18322	1.76133	G	C	1.67688	1.53757	T	G	1.81075	1.69272	G	C	1.29694	1.89939	G	A	1.28495	1.5032	G	A	1.50451	1.9636	T	C	1.83265	1.38318	T
		BW_1768	BB	BB	0	0	0.36993	0.86374	0	0	0.4436	0.53742	0	0	0.60775	0.44959	C	A	1.38302	1.86806	T	G	1.41	2.1	G	C	1.36795	1.30655	T	G	1.80319	1.75235	G	C	1.3116	1.96366	G	A	1.16724	1.59472	G	A	1.50406	1.75557	T	C	1.92123	1.35212	T
		BW_1769	BB	BB	0	0	0.64403	0.7822	0	0	0.38089	0.45837	0	0	0.66524	0.56915	C	A	1.3355	1.96735	T	G	1.28283	2.12176	G	C	1.6769	1.51337	T	G	1.97539	1.72762	G	C	1.40029	1.96725	G	A	1.19746	1.57737	?	?	0.59657	0.39796	T	C	1.91017	1.42591	T
		BW_1770	BB	BB	0	0	0.35996	0.8188	0	0	0.36288	0.45164	0	0	0.35782	0.37979	C	A	1.40239	2.07456	T	G	1.31544	2.03484	G	C	1.54642	1.47433	T	G	1.99008	1.75664	G	C	1.3779	1.99212	G	A	1.20193	1.63583	G	A	1.36567	1.86427	T	C	1.83031	1.44968	T
		BW_1771	BB	BB	0	0	0.35016	0.96291	0	0	0.42857	0.51363	0	0	0.37563	0.41763	C	A	1.32132	1.95696	T	G	1.28955	2.15122	G	C	1.60857	1.68544	T	G	1.91801	1.71721	G	C	1.29115	1.87352	G	A	1.21421	1.45468	G	A	1.39936	1.73769	T	C	1.81782	1.36225	T
		BW_1772	AA	AA	T	A	1.58706	2.18969	T	A	1.93397	1.44267	T	C	1.30505	1.51209	0	0	0.44855	0.42888	0	0	0.67358	0.75742	0	0	0.79238	0.66515	T	G	1.85342	1.68789	G	C	1.31773	1.87805	G	A	1.18581	1.46254	G	A	1.45944	1.78424	T	C	1.84685	1.43187	T
		BW_1773	AA	AA	T	A	1.47513	2.24157	T	A	1.97196	1.29567	T	C	1.41146	1.7099	0	0	0.36282	0.3824	0	0	0.52091	0.69132	0	0	0.42259	0.59102	T	G	1.7981	1.70414	G	C	1.29394	1.93218	G	A	1.33248	1.42727	G	A	1.51662	1.87719	T	C	1.72368	1.43566	T
		BW_1774	BB	BB	0	0	0.3608	0.63262	0	0	0.33286	0.51974	0	0	0.3512	0.42929	C	A	1.50872	1.98773	T	G	1.34713	2.23267	G	C	1.70435	1.58854	T	G	1.81155	1.6736	G	C	1.2083	1.85016	G	A	1.18805	1.47031	G	A	1.27824	1.76463	T	C	1.70702	1.49398	T
		BW_1775	BB	BB	0	0	0.37724	0.9067	0	0	0.43066	0.45112	0	0	0.34814	0.5842	C	A	1.46684	2.08284	T	G	1.41882	2.28246	G	C	1.75782	1.65656	T	G	2.09176	1.71898	G	C	1.56764	2.02128	G	A	1.40383	1.58319	G	A	1.62679	1.78714	T	C	1.92354	1.54306	T
		BW_1776	BB	BB	0	0	0.3907	1.09765	0	0	0.42324	0.60141	0	0	0.42969	0.76172	C	A	1.4934	2.02273	T	G	1.3055	1.98094	G	C	1.68969	1.73759	T	G	1.89393	1.74801	G	C	1.34441	2.03764	G	A	1.28309	1.54881	G	A	1.54775	1.89025	T	C	1.97593	1.44281	T
		BW_1777	BB	BB	0	0	0.38073	0.87256	0	0	0.38402	0.36844	0	0	0.46594	0.54075	C	A	1.31765	1.77795	T	G	1.38235	1.98738	G	C	1.62599	1.41847	T	G	1.98817	1.69046	G	C	1.43544	1.91628	G	A	1.38829	1.60876	G	A	1.47739	1.84948	T	C	1.94412	1.38864	T
		BW_1778	BB	BB	0	0	0.36475	0.98426	0	0	0.33896	0.51464	0	0	0.39946	0.4846	C	A	1.38109	2.05019	T	G	1.35294	2.13127	G	C	1.62556	1.61004	T	G	1.86952	1.66365	G	C	1.40917	1.91154	G	A	1.2602	1.45871	G	A	1.5441	1.97803	T	C	1.95312	1.36442	T
		BW_1779	AA	AA	T	A	1.62872	2.13994	T	A	1.99763	1.39884	T	C	1.53945	1.80781	0	0	0.35344	0.46244	0	0	0.49558	0.63046	0	0	0.38264	0.48966	T	G	2.02117	1.70737	G	C	1.46775	1.89582	G	A	1.21351	1.55565	G	A	1.56773	1.85011	T	C	1.80543	1.44688	T
		BW_1780	BB	BB	0	0	0.40147	0.94759	0	0	0.36829	0.49337	0	0	0.33019	0.3839	C	A	1.47576	2.0315	T	G	1.33661	2.08653	G	C	1.62401	1.56816	T	G	1.92484	1.83502	G	C	1.39347	1.91532	G	A	1.12187	1.54534	G	A	1.4229	1.87955	T	C	1.86167	1.3295	T
		BW_1781	BB	BB	0	0	0.4255	0.86963	0	0	0.37594	0.48713	0	0	0.40415	0.45687	C	A	1.26539	1.81942	T	G	1.19556	1.87546	G	C	1.54701	1.59742	T	G	1.87441	1.72826	G	C	1.48056	1.93301	G	A	1.35095	1.49794	G	A	1.50161	1.8836	T	C	1.88314	1.39717	T
		BW_1782	BB	BB	0	0	0.73861	0.70384	0	0	0.375	0.48411	0	0	0.34595	0.43983	C	A	1.42174	1.98978	T	G	1.19341	1.84728	G	C	1.64888	1.55853	T	G	1.84213	1.72131	G	C	1.34594	1.894	G	A	1.21523	1.51302	G	A	1.54527	1.86164	T	C	1.74947	1.43916	T
		BW_1783	BB	BB	0	0	0.37615	0.78538	0	0	0.39163	0.46654	0	0	0.36658	0.46792	C	A	1.45573	1.92371	T	G	1.3414	2.13343	G	C	1.7643	1.66387	T	G	1.72556	1.76963	G	C	1.33071	1.95252	G	A	1.14594	1.54982	G	A	1.39414	1.86175	T	C	1.86178	1.38808	T
		BW_1784	BB	BB	0	0	0.36905	0.9105	0	0	0.36472	0.42706	0	0	0.38956	0.44517	C	A	1.2712	1.99883	T	G	1.32386	2.10808	G	C	1.50287	1.48575	T	G	1.93566	1.65469	G	C	1.32541	1.83485	G	A	1.13881	1.39002	G	A	1.21056	1.8577	T	C	1.71956	1.37497	T
		BW_1785	BB	BB	0	0	0.34127	0.71501	0	0	0.47174	0.4436	0	0	0.43379	0.45676	C	A	1.37787	1.80196	T	G	1.3194	2.0624	G	C	1.59881	1.63837	T	G	1.85983	1.6286	G	C	1.29205	2.00099	G	A	1.21422	1.34427	G	A	1.34769	1.82718	T	C	1.88288	1.40406	T
		BW_1786	BB	BB	0	0	0.3134	0.72031	0	0	0.31772	0.35179	0	0	0.44974	0.32816	C	A	1.53333	2.04018	T	G	1.24764	2.03752	G	C	1.7394	1.47668	T	G	1.82133	1.70627	G	C	1.18857	1.89582	G	A	1.17908	1.44618	G	A	1.45686	1.77689	T	C	1.82627	1.40449	T
	Healthy T3.1 2020	BW_1787	AB	AB	A	A	2.95032	0.58355	A	A	2.72272	0.52529	T	T	0.32521	2.62298	C	C	0.40964	1.89576	T	T	0.40037	2.89231	C	C	2.62842	0.4998	T	G	2.0848	1.77537	G	C	1.52578	1.96351	G	A	1.26255	1.48442	G	A	1.66178	1.81431	T	C	2.00124	1.41987	T
		BW_1788	AB	AB	A	A	2.8233	0.44302	A	A	3.01049	0.48078	T	T	0.33262	2.62315	C	C	0.41398	2.41852	T	T	0.42773	3.29119	C	C	2.72176	0.44294	T	G	1.90346	1.80515	G	C	1.54	1.96337	G	A	1.18962	1.48181	G	A	1.55574	1.84768	T	C	1.9486	1.37668	T
		BW_1789	AB	AB	T	T	0.51621	2.57837	T	T	0.34425	2.64504	C	C	2.60065	0.4202	C	C	3.58085	0.46305	G	G	2.88632	0.543	G	G	0.41071	2.53315	T	G	1.87269	1.7334	G	C	1.3767	1.89855	G	A	1.47823	1.52832	G	A	1.47568	1.77196	T	C	1.92107	1.38153	T
		BW_1790	AB	AB	A	A	2.78866	0.51339	A	A	3.01481	0.5127	T	T	0.36685	2.86168	C	C	0.46115	2.65542	T	T	0.40561	2.86619	C	C	2.78227	0.45901	T	G	1.89058	1.82096	G	C	1.46637	1.97616	G	A	1.11533	1.44058	G	A	1.63868	1.79887	T	C	1.90699	1.37007	T
		BW_1791	AB	AB	T	T	0.38676	2.48249	T	T	0.32842	2.54553	C	C	2.62045	0.33769	A	A	2.76167	0.43712	G	G	2.75219	0.63334	G	G	0.35284	2.50388	T	G	1.89029	1.71227	G	C	1.42347	1.90742	G	A	1.26257	1.51825	G	A	1.54794	1.74215	T	C	1.93901	1.37349	T
		BW_1792	AB	AB	T	T	0.4412	2.50373	T	T	0.39082	2.57459	C	C	2.43246	0.33183	A	A	2.72947	0.4645	G	G	2.77157	0.56562	G	G	0.4198	2.72719	T	G	1.87234	1.73051	G	C	1.47071	1.93371	G	A	1.18183	1.52287	G	A	1.52397	1.78275	T	C	1.89958	1.37562	T
		BW_1793	AB	AB	T	T	0.43012	2.62267	T	T	0.36594	2.74119	C	C	2.52809	0.35853	A	A	2.59267	0.59835	G	G	2.71008	0.60822	G	G	0.42175	2.61772	T	G	1.85255	1.72564	G	C	1.3596	1.83747	G	A	0.85922	1.09364	G	A	1.39787	1.79461	T	C	1.88048	1.3502	T
		BW_1794	AB	AB	T	T	0.43322	2.83847	T	T	0.36629	2.64373	C	C	2.82227	0.39654	A	A	2.6228	0.43721	G	G	2.72054	0.54224	G	G	0.40167	2.76404	T	G	1.80177	1.70673	G	C	1.43401	1.88846	G	A	1.17278	1.45368	G	A	1.53148	1.8083	T	C	1.92791	1.39691	T
		BW_1795	AB	AB	A	A	2.83632	0.50822	A	A	2.70179	0.48831	T	T	0.32252	2.5695	C	C	0.41291	2.44812	T	T	0.35457	2.90239	C	C	2.73462	0.4649	T	G	1.85585	1.74238	G	C	1.26573	2.02979	G	A	1.24951	1.60935	G	A	1.40206	1.91459	T	C	1.84929	1.50338	T
		BW_1796	AB	AB	A	A	2.71925	0.50513	A	A	2.86471	0.52879	T	T	0.31886	2.48478	C	C	0.39437	2.46113	T	T	0.42702	3.09025	C	C	2.97722	0.59723	T	G	1.74517	2.08384	G	C	1.35063	2.014	G	A	1.07952	1.76981	G	A	1.44187	2.11833	T	C	1.85774	1.40836	T
		BW_1797	AB	AB	A	A	2.80304	0.51868	A	A	3.074	0.50575	T	T	0.29718	2.62722	C	C	0.36903	2.37317	T	T	0.38702	2.88316	C	C	2.64533	0.46529	T	G	1.78526	1.85363	G	C	1.3189	1.95547	G	A	1.07905	1.50931	G	A	1.53621	1.84601	T	C	1.83064	1.40949	T
		BW_1798	AB	AB	A	A	2.98384	0.46258	A	A	2.89549	0.50214	T	T	0.31271	2.76685	C	C	0.4232	2.48999	T	T	0.41779	2.87172	C	C	2.80514	0.47001	T	G	1.79449	1.72148	G	C	1.22799	1.94021	G	A	1.10187	1.31227	G	A	1.41164	1.75869	T	C	1.85733	1.40502	T
		BW_1799	AB	AB	T	T	0.51668	2.68186	T	T	0.40925	2.9732	C	C	2.49244	0.4084	A	A	2.47474	0.62579	G	G	3.27583	0.70859	G	G	0.48599	2.61099	T	G	2.18862	1.87463	G	C	1.55484	2.01373	G	A	1.44261	1.73514	G	A	1.81135	1.82636	T	C	2.02291	1.54477	T
		BW_1800	AB	AB	T	T	0.50884	2.79765	T	T	0.44931	2.54934	C	C	2.70567	0.37105	A	A	2.29657	0.5	G	G	2.83603	0.52197	G	G	0.43465	2.46346	T	G	2.04505	1.75784	G	C	1.53986	1.89689	G	A	1.24042	1.54146	G	A	1.66187	1.80816	T	C	2.01848	1.52248	T
		BW_1801	AB	AB	A	A	2.94881	0.52451	A	A	3.19208	0.56936	T	T	0.36605	2.3151	C	C	0.44444	2.4596	T	T	0.40845	3.14315	C	C	2.53961	0.48005	T	G	1.9622	1.75186	G	C	1.49484	1.96381	G	A	1.10142	1.37753	G	A	1.51049	1.72493	T	C	1.9856	1.40222	T
		BW_1802	AB	AB	T	T	0.50486	2.66056	T	T	0.38132	2.36806	C	C	2.36875	0.38049	A	A	2.45176	0.52182	G	G	2.84065	0.61676	G	G	0.43519	2.6812	T	G	2.03284	1.71434	G	C	1.50848	1.92232	G	A	1.10132	1.44844	G	A	1.57367	1.85013	T	C	2.03099	1.51952	T
		BW_1803	AB	AB	A	A	3.06497	0.54753	A	A	2.74351	0.4472	T	T	0.38647	2.89491	C	C	0.39959	2.57232	T	T	0.36003	2.83539	C	C	2.60076	0.47028	T	G	1.9788	1.72628	G	C	1.53298	1.95771	G	A	1.1607	1.40294	G	A	1.59135	1.79567	T	C	2.03811	1.46922	T
		BW_1804	AB	AB	A	A	2.83435	0.5453	A	A	2.68526	0.45904	T	T	0.37089	2.7397	C	C	0.42476	2.57505	T	T	0.37998	3.05813	C	C	2.46997	0.49519	T	G	1.91842	1.7883	G	C	1.45079	1.97274	G	A	1.18488	1.53153	G	A	1.57979	1.88774	T	C	1.99419	1.5431	T
		BW_1805	AB	AB	A	A	3.06954	0.6206	A	A	2.79584	0.46932	T	T	0.35233	2.63429	C	C	0.46037	2.58417	T	T	0.36622	2.77022	C	C	2.48981	0.56728	T	G	1.84425	1.6131	G	C	1.37676	1.90278	G	A	1.20772	1.48757	G	A	1.55476	1.80193	T	C	1.92018	1.48669	T
		BW_1806	AB	AB	A	A	2.863	0.51604	A	A	2.59209	0.49145	T	T	0.33645	2.742	C	C	0.41569	2.24323	T	T	0.38379	2.94374	C	C	2.56204	0.45426	T	G	1.96323	1.81078	G	C	1.43607	2.00567	G	A	1.08634	1.40418	G	A	1.5724	1.8301	T	C	1.98437	1.52242	?
		BW_1807	AB	AB	T	T	0.49486	2.76173	T	T	0.40523	2.58594	C	C	2.49522	0.38321	A	A	2.52079	0.46945	G	G	2.65909	0.59401	G	G	0.45324	2.52273	T	G	1.90301	1.68621	G	C	1.52748	1.97368	G	A	1.0948	1.48221	G	A	1.58469	1.98202	T	C	1.90668	1.43523	T
		BW_1808	AB	AB	T	T	0.499	2.81918	T	T	0.44896	2.88287	C	C	2.35991	0.35608	A	A	2.42324	0.56498	G	G	2.71562	0.57364	G	G	0.45939	2.4447	T	G	1.91157	1.77337	G	C	1.39464	1.94765	G	A	1.08975	1.49274	G	A	1.45058	1.92463	T	C	1.95093	1.47085	T
		BW_1809	AB	AB	T	T	0.50535	2.85877	T	T	0.38509	2.68429	C	C	2.62989	0.41454	A	A	2.35729	0.52037	G	G	2.34932	0.63688	G	G	0.48659	2.63569	T	G	1.93672	1.71342	G	C	1.39199	1.93678	G	A	1.12623	1.41026	G	A	1.50591	1.74293	T	C	1.99288	1.46875	T
		BW_1810	AB	AB	A	A	3.05031	0.63436	A	A	2.98682	0.46809	T	T	0.30176	2.8452	C	C	0.39736	2.95833	T	T	0.33243	2.97612	C	C	2.7196	0.52387	T	G	1.61715	1.54581	G	C	1.19842	1.8758	G	A	1.19906	1.49768	G	A	1.22885	1.77355	T	C	1.79102	1.48147	T
F2	Arrested T3.1 2020	BW_0146	AA	AA	T	A	1.51411	2.09163	T	A	1.68886	1.59949	T	C	1.40888	1.67079	0	0	0.40419	0.51266	0	0	0.44838	1.00939	0	0	0.42402	0.65899	T	G	1.44302	1.51858	C	C	3.20233	0.55041	G	A	1.50292	1.63987	G	A	1.74458	1.85926	T	C	1.88252	1.41209	?
		BW_0150	AA	AA	T	A	1.40986	1.85482	T	A	1.75028	1.44671	T	C	1.23213	1.58901	0	0	0.42484	0.50713	0	0	0.54647	0.79233	0	0	0.37825	0.49394	T	G	1.47226	1.53818	C	C	3.33431	0.4788	G	G	0.39502	2.28907	G	A	1.72183	1.86334	T	C	1.93772	1.48724	G
		BW_0152	AA	AA	T	A	1.64249	2.02685	T	A	1.96014	1.43798	T	C	1.25618	1.52675	0	0	0.5356	0.44645	0	0	0.47536	0.65154	0	0	0.40751	0.4037	T	G	1.65675	1.61114	C	C	3.5514	0.4558	A	A	3.29983	0.52973	A	A	3.86403	0.53157	C	C	3.63225	0.68033	T
		BW_0154	AA	AA	T	A	1.31463	1.86858	T	A	1.60907	1.57431	T	C	1.30222	1.62384	0	0	0.26535	0.46249	0	0	0.5873	0.62386	0	0	0.4	0.42846	T	G	1.3208	1.38289	C	C	2.93827	0.55032	G	A	1.28716	1.56517	G	G	0.42969	2.47827	T	T	0.79485	2.13358	G
		BW_0157	BB	BB	0	0	0.4062	0.67799	0	0	0.3727	0.54127	0	0	0.5197	0.44704	C	A	0.7486	1.04418	T	G	1.00266	1.70035	G	C	1.22854	1.63909	T	G	1.60439	1.56904	G	G	0.36111	2.2025	G	G	0.37721	2.23722	G	G	0.38092	2.41846	T	C	1.80712	1.43404	G
		BW_0158	AA	AA	T	A	1.36472	1.90882	T	A	1.58868	1.5139	T	C	1.30517	1.68365	0	0	0.47881	0.56715	0	0	0.46273	0.67101	0	0	0.38144	0.71403	T	G	1.26903	1.38092	C	C	2.41645	0.42408	G	A	1.12234	1.60359	G	A	1.44774	1.89027	C	C	2.69377	0.58265	T
		BW_0164	AA	AA	T	A	1.69224	2.0483	T	A	2.02479	1.48122	T	C	1.24535	1.54312	0	0	0.38158	0.42057	0	0	0.52607	0.62516	0	0	0.41216	0.36388	T	G	1.64388	1.67968	G	C	1.13888	2.08334	G	A	1.53124	1.53301	G	A	1.67255	1.84175	C	C	3.65904	0.64149	G
		BW_0168	AA	AA	T	A	1.63712	2.04587	T	A	2.03813	1.56877	T	C	1.23482	1.5681	0	0	0.37219	0.45888	0	0	0.44202	0.85886	0	0	0.38472	0.4035	G	G	3.33744	0.55774	C	C	3.41188	0.49377	G	A	1.37338	1.48953	A	A	3.96009	0.53974	C	C	3.71313	0.56043	T
		BW_0169	AA	AA	T	A	1.51721	2.00715	T	A	2.07198	1.29337	T	C	1.20226	1.4914	0	0	0.34615	0.38345	0	0	0.5114	0.72387	0	0	0.40155	0.3945	G	G	2.97405	0.48432	G	C	1.26735	1.90563	G	A	1.38554	1.54524	A	A	3.72319	0.53361	T	C	1.86204	1.45429	G
		BW_0173	BB	BB	0	0	0.39532	1.0281	0	0	0.51238	0.48593	0	0	0.51239	0.33743	C	A	1.13856	1.69048	T	G	1.28886	2.24513	G	C	1.64821	1.58766	T	T	0.42418	2.21318	G	C	1.19212	1.91402	A	A	3.20753	0.55884	G	A	1.63349	1.81088	T	T	0.59665	2.21892	T
		BW_0179	BB	BB	0	0	0.522	0.46384	0	0	0.45161	0.42599	0	0	0.57638	0.38919	C	A	1.30051	1.97203	T	G	1.2012	1.96026	G	C	1.67939	1.73392	T	T	0.45457	1.41337	G	G	0.38091	1.83685	G	G	0.40114	2.18876	G	G	0.38583	2.41175	T	C	1.57412	1.29933	T
		BW_0184	BB	BB	0	0	0.35322	0.58777	0	0	0.34543	0.45923	0	0	0.36035	0.43358	C	A	1.53288	2.07841	T	G	1.18024	1.94265	G	C	1.62805	1.76576	T	G	1.32907	1.48489	G	G	0.39607	2.19586	A	A	3.24418	0.56554	A	A	3.43686	0.64022	T	C	1.73591	1.24698	T
		BW_0185	BB	BB	0	0	0.40342	1.25061	0	0	0.60776	0.507	0	0	0.5006	0.42522	C	A	1.20608	1.88698	T	G	1.11141	1.98826	G	C	1.60997	1.47631	T	G	1.53303	1.49509	G	C	1.17913	1.88943	G	G	0.40045	2.20891	G	G	0.41346	2.40957	T	C	1.82605	1.33201	T
		BW_0187	BB	BB	0	0	0.37593	1.01793	0	0	0.39197	0.54885	0	0	0.35148	0.43787	C	A	1.42704	2.03947	T	G	1.23524	1.99516	G	C	1.51147	1.65036	T	G	1.56644	1.6059	G	G	0.41317	2.22694	A	A	3.21851	0.52014	G	A	1.55838	1.84696	T	T	0.79114	2.13253	G
		BW_0190	AA	AA	T	A	1.54454	2.15791	T	A	1.95494	1.52889	T	C	1.30595	1.66375	0	0	0.57125	0.71057	0	0	0.70028	0.72765	0	0	0.38752	0.64618	G	G	2.76764	0.46306	G	C	1.11405	1.79511	G	G	0.40871	2.31749	G	A	1.55851	1.78639	T	C	1.85703	1.43978	T
		BW_0237	BB	BB	0	0	0.4359	0.90787	0	0	0.44571	0.50729	0	0	0.40456	0.49864	C	A	1.312	1.89973	T	G	1.36004	2.25025	G	C	1.51996	1.53409	T	G	1.49233	1.62338	G	G	0.39696	2.23058	G	A	1.27594	1.60433	G	G	0.39961	2.34783	T	T	0.49855	2.204	G
		BW_0241	AA	AA	T	A	1.5193	2.0347	T	A	1.98274	1.29257	T	C	1.22492	1.54011	0	0	0.4753	0.4628	0	0	0.48567	0.70903	0	0	0.39676	0.50239	T	G	1.86283	1.6898	G	C	1.45189	1.88792	A	A	3.26965	0.61818	G	A	1.66582	1.84259	C	C	3.60766	0.52294	T
		BW_0242	AA	AA	T	A	0.89378	1.53648	T	T	0.53843	2.07777	?	?	1.64716	0.33735	0	0	1.32571	0.40519	0	0	0.92137	0.6192	0	0	0.39801	0.45884	T	G	0.66489	0.78065	G	C	0.81372	1.49392	G	A	1.10797	1.35716	G	A	1.14007	1.85548	?	?	0.6329	0.4701	T
		BW_0248	BB	BB	0	0	0.43582	0.69023	0	0	0.40706	0.45476	0	0	0.77135	0.50563	C	A	1.29144	1.89802	T	G	1.30966	2.1007	G	C	1.4429	1.48688	T	G	1.54069	1.48169	G	G	0.41754	2.19365	G	A	1.35667	1.47147	G	A	1.5532	1.87375	T	C	1.65227	1.46214	?
		BW_0251	BB	BB	0	0	0.46344	0.79306	0	0	0.36929	0.40805	0	0	0.55701	0.47623	C	A	1.25933	1.93969	T	G	1.18419	2.07171	G	C	1.4419	1.49216	T	G	1.39061	1.37747	G	C	1.02786	1.83387	A	A	3.03789	0.53231	A	A	3.43618	0.58266	T	T	0.69399	2.06867	T
		BW_0252	BB	BB	0	0	0.40182	1.05558	0	0	0.36264	0.42995	0	0	0.38225	0.39957	C	A	1.58195	2.2153	T	G	1.31034	2.08473	G	C	1.66321	1.65605	T	G	1.3184	1.37309	G	C	1.31351	1.9287	G	G	0.38363	2.26721	G	G	0.3873	2.42148	T	C	1.83202	1.51769	G
		BW_0259	AA	AA	T	A	1.26212	1.91889	T	A	1.57838	1.31507	T	C	1.34158	1.65254	0	0	0.43001	0.5814	0	0	0.58824	0.70554	0	0	0.35864	0.43819	T	G	1.01352	1.21184	G	C	0.95169	1.6251	A	A	2.84952	0.4769	A	A	2.98453	0.53184	T	C	1.60548	1.19644	T
		BW_0260	BB	BB	0	0	0.50647	0.90223	0	0	0.48867	0.5094	0	0	0.35351	0.3807	C	A	1.26923	1.90659	T	G	1.33916	2.08921	G	C	1.5269	1.68216	T	G	2.09403	1.99695	G	C	1.90153	2.10139	G	A	1.75804	1.92829	G	G	0.71795	2.92586	T	C	2.20494	1.94309	T
		BW_0262	BB	BB	0	0	0.3616	0.66538	0	0	0.46117	0.4338	0	0	0.3755	0.43457	C	A	0.99667	1.57939	T	G	1.11351	1.91174	G	C	1.64149	1.51886	T	G	1.49768	1.62299	G	G	0.35219	2.27932	G	A	1.35377	1.48528	G	A	1.53702	1.83653	T	C	1.79978	1.42914	T
		BW_0264	BB	BB	0	0	0.36259	0.93932	0	0	0.3445	0.5249	0	0	0.35421	0.39005	C	A	0.98	1.43182	T	G	1.2189	1.67608	G	C	1.27491	1.50609	T	G	1.70902	1.67254	G	G	0.36133	2.44473	G	G	0.38712	2.35925	G	G	0.39145	2.53091	T	C	1.95383	1.48952	G
		BW_0273	AA	AA	T	A	1.45585	2.12652	T	A	1.79009	1.36707	T	C	1.18976	1.432	0	0	0.33412	0.39024	0	0	0.48544	0.64242	0	0	0.37917	0.4395	T	G	0.79707	0.98816	G	G	0.46278	1.99579	G	A	1.00143	1.35841	G	A	1.32775	1.82412	T	C	1.61893	1.03165	T
		BW_0275	BB	BB	0	0	0.59065	1.12076	0	0	0.54641	0.37909	0	0	0.36758	0.68919	C	A	1.26796	1.75156	T	G	1.09437	1.8451	G	C	1.61149	1.56803	T	G	0.79647	1.00116	G	G	0.43853	2.03396	G	A	1.00838	1.49928	G	A	1.28527	1.79388	?	?	1.06621	1.0225	T
		BW_0282	AA	AA	T	A	1.32585	2.04655	T	A	1.55596	1.53007	T	C	1.34592	1.74288	0	0	0.38184	0.58344	0	0	0.4147	0.72608	0	0	0.39438	0.56732	T	G	1.47049	1.54367	G	C	1.18598	1.89773	A	A	3.07187	0.51006	G	A	1.60012	1.99041	C	C	3.02629	0.69372	T
		BW_0283	BB	BB	0	0	0.36964	0.708	0	0	0.40767	0.42885	0	0	0.39387	0.44886	C	A	1.11983	1.74896	T	G	1.06377	1.63435	G	C	1.43349	1.39696	?	?	0.50736	0.45792	C	C	1.98525	0.43043	A	A	2.20249	0.42775	A	A	2.8726	0.54307	?	?	0.76061	0.6548	T
		BW_0284	BB	BB	0	0	0.41786	0.82392	0	0	0.4484	0.41747	0	0	0.39232	0.38343	C	A	1.2768	1.96793	T	G	1.16504	2.10307	G	C	1.47619	1.51501	T	G	1.29688	1.41092	G	C	1.1683	1.7554	G	A	1.20375	1.49617	G	A	1.37996	1.79157	?	?	1.15867	0.61454	G
		BW_0285	BB	BB	0	0	0.53125	0.6167	0	0	0.38714	0.40743	0	0	0.38239	0.4107	C	A	0.97074	1.77079	T	G	1.29047	1.75869	G	C	1.34684	1.32573	T	G	1.41484	1.49319	C	C	3.11774	0.50249	G	A	1.27311	1.42507	G	A	1.50351	1.80439	T	T	0.49841	2.17149	T
		BW_0286	BB	BB	0	0	0.53548	0.4053	0	0	0.64409	0.40643	0	0	0.39836	0.41535	C	A	1.28937	1.80598	T	G	1.30363	2.03389	G	C	1.54106	1.61272	T	G	1.74386	1.71184	G	C	1.51452	1.99286	G	A	1.29929	1.6135	G	G	0.41418	2.43158	T	C	1.9398	1.51457	G
		BW_0287	BB	BB	0	0	0.57786	0.46189	0	0	0.7251	0.48255	0	0	0.33035	0.61275	C	A	1.25456	2.00063	T	G	1.39683	1.96402	G	C	1.3744	1.39599	T	G	1.75773	1.76108	G	C	1.47065	2.03873	G	G	0.42853	2.29121	G	G	0.44887	2.43919	T	C	1.91919	1.58629	T
		BW_0288	AA	AA	T	A	1.56793	1.99333	T	A	1.90395	1.26456	T	C	1.30945	1.52686	0	0	0.38874	0.59737	0	0	0.40517	0.81834	0	0	0.47333	0.42689	T	G	1.6326	1.53531	G	C	1.33312	1.97609	A	A	3.17771	0.49829	A	A	3.8744	0.51561	C	C	3.17792	0.65283	T
		BW_0289	AA	AA	T	A	1.51602	2.08979	T	A	1.89922	1.38742	T	C	1.35978	1.73508	0	0	0.46591	0.44439	0	0	0.56322	0.83769	0	0	0.39296	0.45694	T	G	1.77702	1.69681	C	C	3.70441	0.55234	G	A	1.40134	1.57155	G	A	1.71366	1.79698	C	C	3.79912	0.5639	T
		BW_0292	AA	AA	T	A	1.58114	2.21445	T	A	2.22321	1.60713	T	C	1.43694	1.56741	0	0	0.41194	0.31481	0	0	0.77152	0.68483	0	0	0.38062	0.42888	T	G	1.79847	1.46343	G	C	1.27596	1.9666	G	A	1.4204	1.51886	G	G	0.40848	2.37265	C	C	3.8973	0.56253	T
		BW_0295	AA	AA	T	A	1.41969	1.95501	T	A	2.03834	1.49521	T	C	1.50494	1.83713	0	0	0.39052	1.08486	0	0	0.45489	1.0171	0	0	0.83822	0.54968	T	G	1.45712	1.56176	G	C	1.24212	1.92702	G	G	0.50815	2.30154	G	G	0.4247	2.40913	C	C	3.21513	0.54912	T
		BW_0296	BB	BB	0	0	0.3848	0.89516	0	0	0.5794	0.52921	0	0	0.39764	0.46123	C	A	0.94444	1.71863	T	G	1.03467	1.69794	G	C	1.52738	1.39867	T	G	1.32129	1.45707	G	G	0.34997	2.33459	G	A	1.15639	1.51864	G	A	1.11562	1.94424	C	C	3.39592	0.46064	T
		BW_0297	AA	AA	T	A	1.47023	2.03505	T	A	1.84343	1.41303	T	C	1.32419	1.57893	0	0	0.45956	0.8369	0	0	0.55	0.94	0	0	0.37451	0.40222	G	G	3.53875	0.47092	C	C	3.49229	0.45996	A	A	3.41589	0.4989	A	A	3.97394	0.47587	C	C	4.05428	0.49524	T
		BW_0298	BB	BB	0	0	0.42932	0.8183	0	0	0.39834	0.47746	0	0	0.36639	0.3996	C	A	1.21229	1.87396	T	G	1.21245	2.05644	G	C	1.44062	1.5532	T	T	0.44233	1.44726	G	C	1.04291	1.62946	G	G	0.39625	2.15144	G	A	1.47788	1.82117	T	C	1.77808	1.19406	T
		BW_0299	BB	BB	0	0	0.41123	0.67671	0	0	0.3741	0.62642	0	0	0.35338	0.46286	C	A	1.4379	1.86566	T	G	1.27402	2.02214	G	C	1.54	1.51909	T	G	1.77112	1.63937	G	G	0.38239	2.42615	G	A	1.52365	1.60531	A	A	3.93597	0.53178	T	T	0.4391	2.18453	T
		BW_0300	AA	AA	T	A	1.44881	2.17631	T	A	1.89606	1.59555	T	C	1.37511	1.63126	0	0	0.39862	0.43842	0	0	0.51037	0.6673	0	0	0.36759	1.11531	T	G	1.27665	1.50578	G	C	1.2261	1.78537	A	A	3.09461	0.47596	A	A	3.65475	0.48142	C	C	3.29648	0.5227	T
		BW_0304	BB	BB	0	0	0.61095	1.08281	0	0	0.60253	0.73383	0	0	0.96183	0.37603	C	A	1.34653	1.97	T	G	1.22575	1.96226	G	C	1.48477	1.51138	T	G	1.25612	1.54531	G	G	0.40602	2.26085	G	A	1.08545	1.55932	G	A	1.55401	1.86038	T	T	0.49608	2.15306	T
		BW_0306	AA	AA	T	A	1.58136	2.13065	T	A	2.16353	1.50405	T	C	1.26091	1.72776	0	0	0.42079	0.49787	0	0	0.44444	0.76281	0	0	0.58797	0.4596	T	G	1.7817	1.63397	C	C	3.57213	0.5844	G	A	1.40583	1.56603	G	A	1.72843	1.82865	T	T	0.46721	2.36471	G
		BW_0307	BB	BB	0	0	0.42043	0.69931	0	0	0.34527	0.40741	0	0	0.36321	0.45519	C	A	1.27296	2.12344	T	G	1.2444	2.13809	G	C	1.49708	1.54811	T	G	1.35602	1.70716	G	C	1.21697	2.04818	G	A	1.1503	1.64318	G	A	1.44181	1.87346	T	C	1.79727	1.30466	T
		BW_0311	BB	BB	0	0	0.37669	0.69704	0	0	0.53779	0.65024	0	0	0.74629	0.38171	C	A	1.22976	1.86201	T	G	1.16745	1.95519	G	C	1.45061	1.56917	?	?	0.51614	0.50485	G	C	0.73919	1.34941	G	A	0.79352	1.23051	G	G	0.38773	2.36408	?	?	0.64051	0.50997	?
		BW_0316	AA	AA	T	A	1.46373	2.02504	T	A	1.97297	1.48111	T	C	1.32155	1.68207	0	0	0.54399	0.53706	0	0	0.51935	0.85924	0	0	0.37831	0.51139	T	G	1.71045	1.54626	C	C	3.56573	0.52302	G	G	0.38984	2.14617	G	A	1.62691	1.90914	C	C	3.8887	0.57164	T
		BW_0319	BB	BB	0	0	0.3766	0.60057	0	0	0.4266	0.393	0	0	0.40057	0.64742	C	A	1.41882	2.02303	T	G	1.13442	1.82903	G	C	1.62257	1.57137	T	G	1.82161	1.59713	G	C	1.38887	1.89366	G	G	0.3626	2.24464	G	A	1.42423	1.76358	T	C	1.7847	1.37669	T
	Healthy T3.1 2020	BW_0105	AB	AB	A	A	2.90786	0.5068	A	A	2.50418	0.47577	T	T	0.31064	2.77687	A	A	2.68099	0.47446	G	G	2.83779	0.68854	G	G	0.38377	2.66165	T	T	0.45609	2.23747	G	G	0.41339	2.25261	A	A	3.00831	0.4328	G	A	1.72473	1.80951	T	T	0.51569	2.1489	?
		BW_0122	AB	AB	A	A	2.87889	0.59951	A	A	2.66778	0.47534	T	T	0.30365	2.58415	A	A	2.57832	0.43369	G	G	2.95775	0.546	G	G	0.36707	2.56011	T	T	0.41945	2.31328	G	G	0.38192	2.23482	G	A	1.40824	1.38309	G	G	0.4753	2.26928	T	T	0.48775	2.13606	?
		BW_0123	AB	AB	T	T	0.43274	2.72172	T	T	0.37886	2.6166	C	C	2.54265	0.39952	C	C	0.46283	2.75475	T	T	0.38785	2.62515	C	C	2.55911	0.49358	G	G	3.052	0.45085	C	C	3.0979	0.62306	A	A	2.97164	0.47193	G	A	1.3691	1.69159	T	C	1.71642	1.33347	T
		BW_0124	AB	AB	T	T	0.37849	2.47077	T	T	0.33957	2.47359	C	C	2.60019	0.43871	C	C	0.42268	2.71759	T	T	0.49893	3.26768	C	C	2.68606	0.51458	G	G	2.8804	0.46193	C	C	3.08305	0.44221	A	A	3.02209	0.51549	A	A	3.87408	0.5454	T	C	1.83419	1.32898	?
		BW_0125	AB	AB	A	A	2.83743	0.5127	A	A	2.82407	0.47162	T	T	0.28733	2.50412	A	A	2.7818	0.5669	G	G	2.53488	0.62711	G	G	0.3824	2.57955	T	G	1.47333	1.43875	G	G	0.38429	2.18795	G	G	0.43729	1.68364	G	G	0.44931	2.4066	C	C	3.26829	0.466	T
		BW_0126	AB	AB	A	A	2.76499	0.57456	A	A	2.84421	0.52298	T	T	0.33838	2.4551	A	A	2.74977	0.51666	G	G	2.64809	0.53631	G	G	0.33252	2.55432	T	G	1.36616	1.36777	C	C	2.96252	0.44157	G	A	1.40268	1.43238	A	A	3.7769	0.61799	C	C	3.25383	0.44086	T
		BW_0127	AB	AB	A	A	3.00918	0.53111	A	A	2.68117	0.49517	T	T	0.31791	2.53922	A	A	2.60184	0.49021	G	G	2.72605	0.6813	G	G	0.40511	2.84913	T	T	0.40665	2.07946	G	C	1.01399	1.83883	A	A	3.32992	0.499	G	A	1.58289	1.83338	T	T	0.45092	2.16452	G
		BW_0128	AB	AB	A	A	2.77161	0.4826	A	A	2.62642	0.51252	T	T	0.29666	2.82425	A	A	2.42993	0.51672	G	G	2.6836	0.61989	G	G	0.38329	2.41857	T	T	0.41999	2.00981	G	C	1.23977	1.90434	G	A	1.39348	1.53664	G	A	1.61867	1.99153	T	C	1.75862	1.32835	?
		BW_0129	AB	AB	A	A	2.75911	0.56873	A	A	2.78139	0.52476	T	T	0.32301	2.7682	A	A	2.89199	0.44473	G	G	2.55518	0.69945	G	G	0.40744	2.89762	T	T	0.40008	2.17016	G	C	0.90162	1.933	G	A	1.33172	1.55308	G	G	0.44958	2.27364	C	C	3.36061	0.51	T
		BW_0130	AB	AB	A	A	2.9215	0.55684	A	A	2.7539	0.50355	T	T	0.30312	2.62803	A	A	2.70431	0.45846	G	G	2.20525	0.68377	G	G	0.42126	2.41581	T	T	0.44553	2.26736	G	G	0.35491	2.42061	G	G	0.40456	2.37526	G	G	0.42305	2.50401	C	C	4.56276	0.4659	G
		BW_0131	AB	AB	A	A	3.02882	0.57967	A	A	2.91313	0.50854	T	T	0.33294	2.67184	A	A	2.62853	0.51744	G	G	2.67694	0.56675	G	G	0.402	2.92545	T	T	0.39655	2.0463	G	C	1.00654	1.9388	G	A	1.46177	1.58527	A	A	3.57606	0.56399	T	C	1.87147	1.35298	?
		BW_0132	AB	AB	A	A	2.87622	0.47681	A	A	2.733	0.40573	T	T	0.27863	2.80196	A	A	2.87097	0.43716	G	G	2.89177	0.81792	G	G	0.36306	2.65277	T	T	0.39988	2.40582	G	C	1.5761	1.93341	G	A	1.44238	1.65951	G	A	1.80093	1.91425	T	C	2.0357	1.52387	T
		BW_0133	AB	AB	A	A	2.98097	0.56168	A	A	2.90948	0.51223	T	T	0.57595	2.08284	A	A	2.62839	0.49975	G	G	2.88329	0.6025	G	G	0.42354	2.7115	T	T	0.46269	2.24657	G	G	0.4047	2.28843	A	A	3.86712	0.53522	A	A	3.73071	0.55253	T	C	1.90629	1.41563	T
		BW_0135	AB	AB	T	T	0.41039	2.64611	T	T	0.34743	2.59848	C	C	2.8468	0.40962	C	C	0.44734	2.67322	T	T	0.3964	2.82205	C	C	2.65192	0.45998	G	G	3.37054	0.49186	C	C	3.42195	0.45362	G	A	1.47094	1.43547	G	A	1.72247	1.87539	T	T	0.42565	2.20148	G
		BW_0136	AB	AB	T	T	0.41019	2.68378	T	T	0.33779	2.71974	C	C	2.72818	0.3899	C	C	0.38586	2.65165	T	T	0.40838	3.00186	C	C	2.82295	0.54141	G	G	3.301	0.48961	G	C	1.28479	1.98144	G	A	1.38599	1.496	A	A	3.87551	0.53735	T	C	1.91563	1.33487	T
		BW_0137	AB	AB	T	T	0.4166	2.48688	T	T	0.40688	2.68113	C	C	2.50585	0.35246	C	C	0.43084	2.60569	T	T	0.38225	2.76218	C	C	2.73529	0.40669	G	G	3.2385	0.48488	C	C	3.50218	0.45456	G	A	1.39676	1.5953	G	A	1.73246	1.89568	T	C	1.89024	1.34758	T
		BW_0138	AB	AB	A	A	2.85913	0.5558	A	A	2.85613	0.47553	T	T	0.32133	2.56868	A	A	2.62039	0.5175	G	G	2.85605	0.6641	G	G	0.36294	2.59335	T	T	0.37849	2.21914	G	C	1.16331	1.89424	?	?	0.59314	0.49356	G	A	1.5913	1.82073	T	C	1.90086	1.38284	T
		BW_0139	AB	AB	A	A	2.8184	0.56378	A	A	2.78003	0.52974	T	T	0.30618	2.58004	A	A	2.72193	0.48303	G	G	2.81312	0.67866	G	G	0.3707	2.69216	T	T	0.39166	2.27136	G	C	1.34666	1.97713	G	G	0.37036	2.16099	G	A	1.66716	1.83816	T	C	1.97401	1.38537	?
		BW_0140	AB	AB	A	A	2.70021	0.46608	A	A	2.74905	0.4582	T	T	0.29754	2.71063	A	A	2.71088	0.4998	G	G	2.6827	0.61088	G	G	0.36224	2.65702	T	G	1.64576	1.56542	G	C	1.07763	1.91442	A	A	3.20159	0.49552	G	A	1.60663	1.78293	C	C	3.49298	0.69718	T
		BW_0141	AB	AB	A	A	2.6875	0.4727	A	A	2.72174	0.45595	T	T	0.29556	2.46794	A	A	2.6086	0.55999	G	G	2.78935	0.58904	G	G	0.39406	2.50205	T	T	0.39365	2.14996	G	G	0.3831	2.29138	A	A	3.14164	0.483	A	A	3.92934	0.54392	T	C	1.81424	1.39072	T
		BW_0142	AB	AB	T	T	0.40634	2.54284	T	T	0.35739	2.76038	C	C	2.46989	0.38944	C	C	0.37899	2.42239	T	T	0.37265	2.62735	C	C	2.65388	0.43734	T	G	1.81669	1.75747	C	C	4.09522	0.50266	A	A	3.78031	0.53651	A	A	4.03623	0.56499	C	C	4.25782	0.51999	T
		BW_0143	AB	AB	A	A	3.02735	0.48633	A	A	2.55579	0.41713	T	T	0.32415	2.50125	A	A	2.63317	0.49428	G	G	2.59908	0.55868	G	G	0.36777	2.74477	T	T	0.41446	2.4282	G	C	1.49817	2.01508	G	A	1.48152	1.6272	G	A	1.80414	1.92388	T	C	2.01003	1.50689	T
		BW_0145	AB	AB	T	T	0.35753	2.78692	T	T	0.33298	2.57699	C	C	2.74389	0.3225	C	C	0.44657	2.69731	T	T	0.46136	3.04605	C	C	2.98837	0.54713	T	G	1.551	1.49527	G	C	1.02317	1.62402	G	A	1.30076	1.43829	G	A	1.64411	1.80676	T	C	2.23958	2.64362	T
		BW_0162	AB	AB	T	T	0.4097	3.02273	T	T	0.35427	2.89533	C	C	2.6042	0.34413	C	C	0.37193	2.81789	T	T	0.41031	2.91436	C	C	2.67301	0.40104	G	G	3.54246	0.50015	C	C	3.60292	0.48606	G	A	1.24139	1.66188	G	A	1.75894	1.77885	T	C	1.8691	1.5111	T
		BW_0194	AB	AB	T	T	0.49818	2.92466	T	T	0.35587	2.65497	C	C	2.76287	0.41785	C	C	0.47586	2.3981	T	T	0.40888	3.19595	C	C	2.89139	0.50133	G	G	3.49901	0.49973	G	C	1.3035	1.97838	G	A	1.38082	1.67598	A	A	4.03594	0.53002	T	C	1.85747	1.51631	T
		BW_0195	AB	AB	A	A	2.85051	0.53901	A	A	2.80639	0.4499	T	T	0.37069	2.89626	A	A	2.65119	0.42359	G	G	2.86347	0.56164	G	G	0.39623	2.64039	T	G	1.70228	1.66494	G	G	0.38112	2.27548	G	G	0.40912	2.29434	G	G	0.42152	2.49126	T	T	0.43221	2.30225	G
		BW_0196	AB	AB	A	A	2.9246	0.53095	A	A	2.97716	0.46222	T	T	0.34742	2.60965	A	A	2.57526	0.50712	G	G	2.8863	0.62585	G	G	0.4359	2.84926	T	T	0.38491	2.25146	G	G	0.39473	2.31287	G	A	1.38381	1.62303	G	A	1.80815	1.8742	T	C	1.87305	1.48214	T
		BW_0197	AB	AB	T	T	0.42245	2.64905	T	T	0.42272	2.57982	C	C	2.62167	0.40896	C	C	0.4352	2.56972	T	T	0.34845	2.74837	C	C	2.82553	0.43827	G	G	3.39537	0.51334	G	C	1.25465	1.9246	G	A	1.44523	1.60288	G	A	1.77841	1.9035	T	C	1.98664	1.37946	G
		BW_0198	AB	AB	A	A	2.7806	0.59479	A	A	2.55822	0.43465	T	T	0.33101	2.6717	A	A	2.42155	0.42641	G	G	2.83288	0.60154	G	G	0.40053	2.84878	T	T	0.39126	2.1839	G	C	1.26429	1.92183	A	A	3.40492	0.57731	A	A	4.11818	0.55513	T	T	0.61146	2.24012	G
		BW_0199	AB	AB	T	T	0.43896	2.87438	T	T	0.37524	2.85456	C	C	2.67437	0.44029	C	C	0.42346	2.49629	T	T	0.4169	3.10076	C	C	2.71748	0.52901	G	G	3.4168	0.52922	C	C	3.53773	0.47025	A	A	3.18124	0.56657	G	A	1.64575	1.77812	C	C	3.43305	0.55614	T
		BW_0200	AB	AB	A	A	2.99528	0.77865	A	A	2.55248	0.5295	T	T	0.28756	2.2256	A	A	2.41952	0.41485	G	G	2.71502	0.58548	G	G	0.42359	2.62637	T	G	1.7019	1.68477	G	G	0.38217	2.27707	G	G	0.40887	2.22901	G	G	0.38569	2.35178	T	C	1.90057	1.51901	?
		BW_0201	AB	AB	T	T	0.44956	2.86551	T	T	0.3727	2.67478	C	C	2.3759	0.34966	C	C	0.44675	2.62211	T	T	0.40327	2.94212	C	C	2.69892	0.51092	T	G	1.72529	1.66076	C	C	3.59294	0.51401	G	A	1.50791	1.60597	A	A	4.05076	0.55818	C	C	3.5476	0.56726	T
		BW_0202	AB	AB	T	T	0.45105	2.61499	T	T	0.42125	2.8042	C	C	2.59861	0.34265	C	C	0.47103	3.12349	T	T	0.38696	3.02896	C	C	2.57661	0.48109	G	G	3.7775	0.59055	C	C	3.76308	0.48555	A	A	3.68311	0.62275	G	G	0.4576	2.45386	C	C	4.02611	0.57169	T
		BW_0203	AB	AB	T	T	0.40734	2.52154	T	T	0.44842	2.53125	C	C	2.71903	0.49483	C	C	0.40959	2.68826	T	T	0.39024	2.99588	C	C	2.78046	0.61695	G	G	3.32986	0.47873	G	C	1.46503	1.93669	?	?	0.43662	0.29569	G	G	0.41723	2.39628	T	T	0.47126	2.30049	T
		BW_0204	AB	AB	A	A	2.9459	0.51578	A	A	2.60964	0.5897	T	T	0.34096	2.74242	A	A	3.70469	0.54938	G	G	2.62345	0.49934	G	G	0.48277	2.20653	T	T	0.38849	2.31781	G	G	0.38256	2.33526	G	A	1.32955	1.59009	G	A	1.83452	1.9461	T	C	2.0167	1.54786	T
		BW_0205	AB	AB	A	A	2.93803	0.4307	A	A	2.77358	0.3983	T	T	0.30237	2.54465	A	A	2.55603	0.50336	G	G	2.81452	0.68365	G	G	0.36035	2.82662	T	T	0.39098	2.20873	G	C	1.43065	1.96154	G	G	0.3799	2.21331	G	G	0.41278	2.44545	T	T	0.4422	2.28136	T
		BW_0206	AB	AB	A	A	2.98134	0.6161	A	A	2.79099	0.51764	T	T	0.36354	2.55397	A	A	2.28695	0.52362	G	G	3	0.6419	G	G	0.47797	2.40258	T	T	0.39004	2.3762	G	C	1.27834	1.98881	A	A	3.39116	0.51518	A	A	3.89234	0.5628	T	C	1.95007	1.43041	T
		BW_0207	AB	AB	A	A	3.09913	0.60084	A	A	2.96373	0.54016	T	T	0.34979	2.57108	A	A	2.46164	0.50165	G	G	3.03649	0.60265	G	G	0.48739	2.61956	T	T	0.39133	2.28388	C	C	3.61017	0.528	G	A	1.47743	1.65296	G	A	1.76366	1.87541	T	C	1.91605	1.50606	?
		BW_0208	AB	AB	A	A	2.81685	0.4232	A	A	3.0988	0.5713	T	T	0.33569	2.44774	A	A	2.34988	0.52633	G	G	2.8936	0.5665	G	G	0.44574	2.35416	T	T	0.43235	2.25698	G	G	0.38277	2.34034	G	A	1.39721	1.60683	G	A	1.90149	1.80636	T	C	1.97705	1.47822	T
		BW_0209	AB	AB	T	T	0.47592	2.54939	T	T	0.40603	2.46862	C	C	2.47551	0.36781	C	C	0.51505	2.79153	T	T	0.39358	2.70324	C	C	2.78919	0.5547	G	G	3.59054	0.56464	G	C	1.37244	2.01602	G	A	1.44508	1.65083	A	A	3.93938	0.56536	C	C	3.73105	0.68066	T
		BW_0210	AB	AB	A	A	2.77797	0.53844	A	A	2.8242	0.49467	T	T	0.36735	2.46354	A	A	2.48304	0.47931	G	G	2.75603	0.54212	G	G	0.41618	2.38	T	T	0.42914	2.12909	C	C	3.32301	0.52026	G	A	1.50934	1.59717	G	A	1.76114	1.77298	T	C	1.84846	1.51682	?
		BW_0211	AB	AB	A	A	2.72612	0.72754	A	A	2.53378	0.53124	T	T	0.34267	2.70793	A	A	2.44705	0.62258	G	G	2.66607	0.70571	G	G	0.43837	2.54857	T	T	0.40104	2.38661	G	G	0.35436	2.34872	G	A	1.42069	1.63798	G	A	1.76852	1.98201	T	T	0.42506	2.47741	G
		BW_0212	AB	AB	A	A	2.96914	0.57995	A	A	2.93561	0.55808	T	T	0.42292	2.63744	A	A	2.6636	0.5871	G	G	2.80473	0.6967	G	G	0.43125	2.54205	T	G	1.59455	1.62936	G	C	1.29264	1.93436	?	?	0.42384	0.31006	A	A	3.77003	0.53604	T	C	1.8336	1.4616	?
		BW_0213	AB	AB	T	T	0.49488	2.99511	T	T	0.46655	2.72793	C	C	2.79221	0.42041	C	C	0.36545	2.54678	T	T	0.439	3.16086	C	C	2.45167	0.49462	G	G	3.31866	0.50244	G	C	1.28284	1.94248	G	A	1.44074	1.55131	G	A	1.79328	1.82185	T	C	1.95418	1.47663	T
		BW_0214	AB	AB	T	T	0.48714	2.74161	T	T	0.41682	2.76585	C	C	2.80167	0.39763	C	C	0.43139	2.66365	T	T	0.37794	2.77577	C	C	2.53133	0.4379	G	G	3.91251	0.56098	C	C	3.96965	0.53815	G	A	1.68064	1.71632	G	A	1.86721	1.86861	T	C	2.09222	1.46665	?
		BW_0215	AB	AB	A	A	2.69886	0.59414	A	A	2.68193	0.46976	T	T	0.33564	2.77896	A	A	2.59482	0.50616	G	G	2.78063	0.63556	G	G	0.46182	2.79711	T	T	0.41921	2.41811	G	G	0.37645	2.35966	G	A	1.56283	1.6544	G	A	1.83392	1.78494	C	C	3.96304	0.53849	T
		BW_0216	AB	AB	A	A	2.98633	0.56079	A	A	2.77467	0.42898	T	T	0.34166	2.9451	A	A	2.51852	0.53648	G	G	2.57456	0.59285	G	G	0.43486	2.53238	T	T	0.41189	2.37141	G	G	0.38323	2.32962	G	A	1.49627	1.60402	G	G	0.40634	2.39935	T	T	0.47173	2.38929	G
		BW_0217	AB	AB	T	T	0.49705	2.78694	T	T	0.37197	2.89942	C	C	2.49292	0.40336	C	C	0.37008	2.72423	T	T	0.40191	2.7641	C	C	2.82156	0.50037	G	G	3.36948	0.57546	G	C	1.43542	1.91526	G	A	1.45201	1.58712	G	A	1.88794	1.83279	C	C	3.89977	0.52059	T
		NTC	NTC	NTC	NTC	NTC	0.31707	0.61386	NTC	NTC	0.3758	0.43173	NTC	NTC	0.35484	0.36694	NTC	NTC	0.37565	0.35459	NTC	NTC	0.49856	0.58255	NTC	NTC	0.3979	0.34772	NTC	NTC	0.47155	0.31575	NTC	NTC	0.44742	0.30491	NTC	NTC	0.52346	0.37232	NTC	NTC	0.53569	0.35962	NTC	NTC	0.60581	0.46114	NTC
[truncated: 75 more columns]
